# Supplementary material for: 4-Hy­droxy-3-[(4-hy­droxy-6-methyl-2-oxo-3,6-dihydro-2H-pyran-3-yl)(3-thien­yl)meth­yl]-6-methyl-3,6-dihydro-2H-pyran-2-one
Source: Acta Crystallogr Sect E Struct Rep Online. 2011 Jan 26;67(Pt 2):o494–5. doi: 10.1107/S1600536811002716 (PMC3051638; doi:10.1107/S1600536811002716)
Supplement: Supplementary file 1 [file e-67-0o494-sup1.cif]

##############################################################################
###                                                                        ###
###        Electronic paper (Acta Crystallographica Section E)             ###
###                                                                        ###
##############################################################################
#                                                                            #
# This CIF contains the data in a paper accepted for publication in Acta     #
# Crystallographica Section E. It conforms to the requirements of Notes      #
# for Authors for Section E, and has been peer reviewed under the auspices   #
# of the IUCr Commission on Journals.                                        #
#                                                                            #
# Full details of the Crystallographic Information File format               #
# are given in the paper "The Crystallographic Information File (CIF):       #
# a New Standard Archive File for Crystallography" by S. R. Hall, F. H.      #
# Allen and I. D. Brown [Acta Cryst. (1991), A47, 655-685].                  #
#                                                                            #
# The current version of the core CIF dictionary is obtainable from          #
# ftp://ftp.iucr.org/pub/cif_core.dic. The current version number is 2.4.    #
#                                                                            #
# Software is freely available for graphical display of the structure(s) in  #
# this CIF.  For information consult the CIF home page http://www.iucr.org/  #
# cif/home.html                                                              #
#                                                                            #
# This file may be used for bona fide research purposes within the           #
# scientific community so long as proper attribution is given to the journal # 
# article from which it was obtained.                                        #
#                                                                            #
##############################################################################
                                             
data_global
_audit_creation_method     'form.cif (version 2.0)'
_journal_data_validation_number     ?
_journal_date_recd_electronic     2011-01-10
_journal_date_accepted     2011-01-20
_journal_name_full     'Acta Crystallographica, Section E'
_journal_year     2011
_journal_volume     67
_journal_issue      2
_journal_page_first     o494
_journal_page_last     o495
_journal_paper_category     QO
_journal_coeditor_code     RZ2545
_publ_contact_author_name     'Prof. Fun, Hoong-Kun'
_publ_contact_author_address
;
      X-ray Crystallography Unit
      School of Physics
      Universiti Sains Malaysia
      11800 USM, Penang
      MALAYSIA
;
_publ_contact_author_email     'hkfun@usm.my'
_publ_contact_author_fax     '604 6579150'
_publ_contact_author_phone     '604 6533652'
_publ_section_title
;\
4-Hydroxy-3-[(4-hydroxy-6-methyl-2-oxo-3,6-dihydro-2<i>H</i>-pyran-3-yl)(3-\
thienyl)methyl]-6-methyl-3,6-dihydro-2<i>H</i>-pyran-2-one
;
loop_
    _publ_author_name
    _publ_author_footnote
    _publ_author_address
    'Mohammad Asad' ?
;
      School of Chemical Sciences
      Universiti Sains Malaysia
      11800 USM, Penang
      Malaysia
;
    'Chuan-Wei Oo'
;
      Additional correspondence author, e-mail: oocw@usm.my.
;
;
      School of Chemical Sciences
      Universiti Sains Malaysia
      11800 USM, Penang
      Malaysia
;
    'Hasnah Osman' ?
;
      School of Chemical Sciences
      Universiti Sains Malaysia
      11800 USM, Penang
      Malaysia
;
    'Madhukar Hemamalini' ?
;
      X-ray Crystallography Unit
      School of Physics
      Universiti Sains Malaysia
      11800 USM, Penang
      Malaysia
;
    'Hoong-Kun Fun'
;
      Thomson Reuters ResearcherID: A-3561-2009.
;
;
      X-ray Crystallography Unit
      School of Physics
      Universiti Sains Malaysia
      11800 USM, Penang
      Malaysia
;
data_I
_audit_creation_method     SHELXL-97
_chemical_name_systematic
;
4-Hydroxy-3-[(4-hydroxy-6-methyl-2-oxo-3,6-dihydro-2<i>H</i>-pyran-3-yl)(3-
thienyl)methyl]-6-methyl-3,6-dihydro-2<i>H</i>-pyran-2-one
;
_chemical_name_common     ?
_chemical_formula_moiety     'C17 H14 O6 S'
_chemical_formula_sum     'C17 H14 O6 S'
_chemical_formula_iupac     'C17 H14 O6 S'
_chemical_formula_weight     346.34
_chemical_melting_point     ?
_symmetry_cell_setting     orthorhombic
_symmetry_space_group_name_H-M     'P c a 21'
_symmetry_space_group_name_Hall     'P 2c -2ac'
loop_
    _symmetry_equiv_pos_as_xyz
    'x, y, z'
    '-x, -y, z+1/2'
    'x+1/2, -y, z'
    '-x+1/2, y, z+1/2'
_cell_length_a     30.6120(18)
_cell_length_b     7.9982(5)
_cell_length_c     25.6540(15)
_cell_angle_alpha     90.00
_cell_angle_beta     90.00
_cell_angle_gamma     90.00
_cell_volume     6281.1(7)
_cell_formula_units_Z     16
_cell_measurement_reflns_used     9836
_cell_measurement_theta_min     2.55
_cell_measurement_theta_max     30.58
_cell_measurement_temperature     100.00(10)
_exptl_crystal_description     block
_exptl_crystal_colour     colourless
_exptl_crystal_size_max     0.45
_exptl_crystal_size_mid     0.40
_exptl_crystal_size_min     0.18
_exptl_crystal_density_diffrn     1.465
_exptl_crystal_density_meas     ?
_exptl_crystal_density_method     'not measured'
_exptl_crystal_F_000     2880
_exptl_absorpt_coefficient_mu     0.237
_exptl_absorpt_correction_type     multi-scan
_exptl_absorpt_process_details     '(SADABS; Bruker, 2009)'
_exptl_absorpt_correction_T_min     0.9016
_exptl_absorpt_correction_T_max     0.9579
_exptl_special_details
;
The crystal was placed in the cold stream of an Oxford Cryosystems Cobra
open-flow nitrogen cryostat (Cosier & Glazer, 1986) operating at
100.0(1) K.
;
_diffrn_ambient_temperature     100.00(10)
_diffrn_radiation_type     MoK\a
_diffrn_radiation_wavelength     0.71073
_diffrn_radiation_source     'fine-focus sealed tube'
_diffrn_radiation_monochromator     graphite
_diffrn_measurement_device_type
;
Bruker APEXII DUO CCD area-detector
;
_diffrn_measurement_method     '\f and \w'
_diffrn_detector_area_resol_mean     .
_diffrn_reflns_number     127650
_diffrn_reflns_av_R_equivalents     0.0341
_diffrn_reflns_av_sigmaI/netI     0.0209
_diffrn_reflns_theta_min     1.55
_diffrn_reflns_theta_max     30.69
_diffrn_reflns_theta_full     30.69
_diffrn_measured_fraction_theta_max     0.996
_diffrn_measured_fraction_theta_full     0.996
_diffrn_reflns_limit_h_min     -43
_diffrn_reflns_limit_h_max     42
_diffrn_reflns_limit_k_min     -11
_diffrn_reflns_limit_k_max     11
_diffrn_reflns_limit_l_min     -36
_diffrn_reflns_limit_l_max     36
_diffrn_standards_number     0
_diffrn_standards_interval_count     .
_diffrn_standards_interval_time     .
_diffrn_standards_decay_%     ?
_refine_special_details
;
 Refinement of F^2^ against ALL reflections.  The weighted R-factor wR and
 goodness of fit S are based on F^2^, conventional R-factors R are based
 on F, with F set to zero for negative F^2^. The threshold expression of
 F^2^ > 2\s(F^2^) is used only for calculating R-factors(gt) etc. and is
 not relevant to the choice of reflections for refinement.  R-factors based
 on F^2^ are statistically about twice as large as those based on F, and R-
 factors based on ALL data will be even larger.
;
_reflns_number_total     19406
_reflns_number_gt     18459
_reflns_threshold_expression     I>2\s(I)
_refine_ls_structure_factor_coef     Fsqd
_refine_ls_matrix_type     full
_refine_ls_R_factor_all     0.0492
_refine_ls_R_factor_gt     0.0465
_refine_ls_wR_factor_gt     0.1284
_refine_ls_wR_factor_ref     0.1307
_refine_ls_goodness_of_fit_ref     1.074
_refine_ls_restrained_S_all     1.072
_refine_ls_number_reflns     19406
_refine_ls_number_parameters     896
_refine_ls_number_restraints     77
_refine_ls_hydrogen_treatment     constr
_refine_ls_weighting_scheme     calc
_refine_ls_weighting_details
         'calc w=1/[\s^2^(Fo^2^)+(0.0845P)^2^+2.3923P] where P=(Fo^2^+2Fc^2^)/3'
_atom_sites_solution_hydrogens     geom
_atom_sites_solution_primary     direct
_atom_sites_solution_secondary     difmap
_refine_ls_shift/su_max     0.001
_refine_ls_shift/su_mean     0.000
_refine_diff_density_max     0.975
_refine_diff_density_min     -0.753
_refine_ls_extinction_method     none
_refine_ls_extinction_coef     ?
_refine_ls_abs_structure_details     'Flack (1983), 9485 Friedel pairs'
_refine_ls_abs_structure_Flack     0.03(4)
loop_
    _atom_type_symbol
    _atom_type_description
    _atom_type_scat_dispersion_real
    _atom_type_scat_dispersion_imag
    _atom_type_scat_source
    'C' 'C' 0.0033 0.0016
                         'International Tables Vol C Tables 4.2.6.8 and 6.1.1.4'
    'H' 'H' 0.0000 0.0000
                         'International Tables Vol C Tables 4.2.6.8 and 6.1.1.4'
    'O' 'O' 0.0106 0.0060
                         'International Tables Vol C Tables 4.2.6.8 and 6.1.1.4'
    'S' 'S' 0.1246 0.1234
                         'International Tables Vol C Tables 4.2.6.8 and 6.1.1.4'
_computing_data_collection     'APEX2 (Bruker, 2009)'
_computing_cell_refinement     'SAINT (Bruker, 2009)'
_computing_data_reduction     'SAINT (Bruker, 2009)'
_computing_structure_solution     'SHELXTL (Sheldrick, 2008)'
_computing_structure_refinement     'SHELXTL (Sheldrick, 2008)'
_computing_molecular_graphics     'SHELXTL (Sheldrick, 2008)'
_computing_publication_material
                             'SHELXTL (Sheldrick, 2008) and PLATON (Spek, 2009)'
loop_
    _atom_site_type_symbol
    _atom_site_label
    _atom_site_fract_x
    _atom_site_fract_y
    _atom_site_fract_z
    _atom_site_U_iso_or_equiv
    _atom_site_adp_type
    _atom_site_calc_flag
    _atom_site_refinement_flags
    _atom_site_occupancy
    _atom_site_disorder_assembly
    _atom_site_disorder_group
    O O1A 0.18378(4) 0.51727(19) 0.33172(6) 0.0214(3) Uani d . 1 . .
    O O2A 0.05929(5) 0.5288(2) 0.27713(6) 0.0226(3) Uani d . 1 . .
    H H2OA 0.0416 0.5692 0.2976 0.034 Uiso calc R 1 . .
    O O3A 0.16825(4) 0.65005(19) 0.40437(5) 0.0199(3) Uani d . 1 . .
    O O4A -0.02656(4) 0.46362(17) 0.40941(5) 0.0172(2) Uani d . 1 . .
    O O5A 0.08386(4) 0.6121(2) 0.48443(5) 0.0214(3) Uani d . 1 . .
    H H5OA 0.0818 0.5864 0.5153 0.032 Uiso calc R 1 . .
    O O6A -0.00616(4) 0.58564(18) 0.33678(5) 0.0185(2) Uani d . 1 . .
    C C1A 0.15328(5) 0.5948(2) 0.36290(7) 0.0163(3) Uani d . 1 . .
    C C2A 0.17312(7) 0.4506(3) 0.28440(8) 0.0227(4) Uani d . 1 . .
    C C3A 0.13173(7) 0.4531(3) 0.26732(8) 0.0223(4) Uani d . 1 . .
    H H3AA 0.1245 0.4037 0.2356 0.027 Uiso calc R 1 . .
    C C4A 0.09871(6) 0.5321(2) 0.29810(7) 0.0179(3) Uani d . 1 . .
    C C5A 0.10908(5) 0.6060(2) 0.34550(7) 0.0147(3) Uani d . 1 . .
    C C6A 0.00407(5) 0.5552(2) 0.38225(7) 0.0150(3) Uani d . 1 . .
    C C7A -0.02007(6) 0.4160(2) 0.45972(7) 0.0176(3) Uani d . 1 . .
    C C8A 0.01651(6) 0.4597(2) 0.48527(7) 0.0173(3) Uani d . 1 . .
    H H8AA 0.0210 0.4254 0.5195 0.021 Uiso calc R 1 . .
    C C9A 0.04852(5) 0.5600(2) 0.45898(7) 0.0154(3) Uani d . 1 . .
    C C10A 0.04336(5) 0.6051(2) 0.40742(7) 0.0140(3) Uani d . 1 . .
    C C11A 0.07803(5) 0.7065(2) 0.37934(6) 0.0141(3) Uani d . 1 A .
    H H11A 0.0965 0.7503 0.4074 0.017 Uiso calc R 1 . .
    C C12A 0.06062(5) 0.8629(2) 0.35192(7) 0.0150(3) Uani d D 1 . .
    S S1A 0.02387(3) 1.14625(14) 0.33996(4) 0.0206(2) Uani d PDU 0.739(4) A 1
    C C13A 0.0314(3) 0.9701(9) 0.3753(3) 0.0140(9) Uani d PDU 0.739(4) A 1
    H H13A 0.0174 0.9482 0.4067 0.017 Uiso calc PR 0.739(4) A 1
    C C14A 0.05913(14) 1.0821(6) 0.29190(15) 0.0208(7) Uani d PDU 0.739(4) A 1
    H H14A 0.0656 1.1432 0.2620 0.025 Uiso calc PR 0.739(4) A 1
    C C15A 0.0767(3) 0.9266(9) 0.3037(3) 0.0165(13) Uani d PDU 0.739(4) A 1
    H H15A 0.0966 0.8706 0.2826 0.020 Uiso calc PR 0.739(4) A 1
    S S1X 0.05051(10) 1.1120(4) 0.28711(11) 0.0170(7) Uiso d PDU 0.261(4) A 2
    C C13X 0.0720(10) 0.920(3) 0.3029(9) 0.019(5) Uiso d PDU 0.261(4) A 2
    H H13B 0.0898 0.8595 0.2803 0.023 Uiso calc PR 0.261(4) A 2
    C C14X 0.0226(5) 1.1125(19) 0.3455(6) 0.030(3) Uiso d PDU 0.261(4) A 2
    H H14B 0.0030 1.1958 0.3550 0.036 Uiso calc PR 0.261(4) A 2
    C C15X 0.0322(13) 0.979(4) 0.3764(11) 0.030(3) Uiso d PDU 0.261(4) A 2
    H H15B 0.0213 0.9653 0.4100 0.036 Uiso calc PR 0.261(4) A 2
    C C16A 0.21206(8) 0.3842(3) 0.25676(10) 0.0325(5) Uani d . 1 . .
    H H16A 0.2033 0.3379 0.2238 0.049 Uiso calc R 1 . .
    H H16B 0.2255 0.2985 0.2775 0.049 Uiso calc R 1 . .
    H H16C 0.2326 0.4730 0.2510 0.049 Uiso calc R 1 . .
    C C17A -0.05696(7) 0.3152(3) 0.48050(9) 0.0264(4) Uani d . 1 . .
    H H17A -0.0519 0.2908 0.5166 0.040 Uiso calc R 1 . .
    H H17B -0.0592 0.2126 0.4613 0.040 Uiso calc R 1 . .
    H H17C -0.0837 0.3772 0.4770 0.040 Uiso calc R 1 . .
    S S1B 0.19369(3) 0.38051(7) 0.86180(3) 0.03968(15) Uani d . 1 . .
    O O1B 0.11011(4) 1.01124(18) 0.75745(5) 0.0194(2) Uani d . 1 . .
    O O2B 0.11192(5) 1.0506(2) 0.91526(5) 0.0222(3) Uani d . 1 . .
    H H2OB 0.0913 1.1078 0.9251 0.033 Uiso calc R 1 . .
    O O3B 0.17153(5) 0.8700(2) 0.75707(6) 0.0233(3) Uani d . 1 . .
    O O4B 0.28401(4) 1.08993(19) 0.92247(5) 0.0206(3) Uani d . 1 . .
    O O5B 0.25081(5) 0.8741(2) 0.78469(6) 0.0263(3) Uani d . 1 . .
    H H5OB 0.2244 0.8711 0.7791 0.039 Uiso calc R 1 . .
    O O6B 0.22134(5) 1.0353(2) 0.95991(6) 0.0256(3) Uani d . 1 . .
    C C1B 0.14492(6) 0.9453(2) 0.78447(7) 0.0169(3) Uani d . 1 . .
    C C2B 0.07627(6) 1.0898(2) 0.78185(8) 0.0183(3) Uani d . 1 . .
    C C3B 0.07591(6) 1.1069(2) 0.83392(8) 0.0189(3) Uani d . 1 . .
    H H3BA 0.0527 1.1599 0.8505 0.023 Uiso calc R 1 . .
    C C4B 0.11181(6) 1.0424(2) 0.86360(7) 0.0163(3) Uani d . 1 . .
    C C5B 0.14690(5) 0.9671(2) 0.83935(7) 0.0156(3) Uani d . 1 . .
    C C6B 0.24240(6) 1.0255(2) 0.91906(7) 0.0177(3) Uani d . 1 . .
    C C7B 0.31275(6) 1.0808(3) 0.88188(8) 0.0192(3) Uani d . 1 . .
    C C8B 0.30122(6) 1.0103(3) 0.83702(8) 0.0213(3) Uani d . 1 . .
    H H8BA 0.3212 1.0043 0.8098 0.026 Uiso calc R 1 . .
    C C9B 0.25807(6) 0.9434(2) 0.83045(7) 0.0183(3) Uani d . 1 . .
    C C10B 0.22801(6) 0.9527(2) 0.87098(7) 0.0151(3) Uani d . 1 . .
    C C11B 0.18205(5) 0.8820(2) 0.87199(7) 0.0144(3) Uani d . 1 . .
    H H11B 0.1725 0.9007 0.9080 0.017 Uiso calc R 1 . .
    C C12B 0.17879(6) 0.6940(2) 0.86535(7) 0.0184(3) Uani d . 1 . .
    C C13B 0.21236(7) 0.5834(3) 0.86135(9) 0.0257(4) Uani d . 1 . .
    H H13C 0.2416 0.6135 0.8587 0.031 Uiso calc R 1 . .
    C C14B 0.14072(10) 0.4434(3) 0.86795(11) 0.0367(5) Uani d . 1 . .
    H H14C 0.1171 0.3707 0.8701 0.044 Uiso calc R 1 . .
    C C15B 0.13725(7) 0.6125(3) 0.86926(8) 0.0244(4) Uani d . 1 . .
    H H15C 0.1108 0.6691 0.8724 0.029 Uiso calc R 1 . .
    C C16B 0.04203(6) 1.1457(3) 0.74444(8) 0.0220(3) Uani d . 1 . .
    H H16D 0.0189 1.1999 0.7632 0.033 Uiso calc R 1 . .
    H H16E 0.0306 1.0505 0.7262 0.033 Uiso calc R 1 . .
    H H16F 0.0546 1.2226 0.7199 0.033 Uiso calc R 1 . .
    C C17B 0.35575(6) 1.1554(3) 0.89567(9) 0.0249(4) Uani d . 1 . .
    H H17D 0.3718 1.1793 0.8644 0.037 Uiso calc R 1 . .
    H H17E 0.3720 1.0780 0.9167 0.037 Uiso calc R 1 . .
    H H17F 0.3512 1.2570 0.9148 0.037 Uiso calc R 1 . .
    S S1C 0.04116(2) 0.69647(9) 0.14816(3) 0.03862(14) Uani d . 1 . .
    O O1C 0.16141(5) 0.0454(2) 0.16312(6) 0.0234(3) Uani d . 1 . .
    O O2C 0.15261(5) 0.1631(2) 0.00950(5) 0.0244(3) Uani d . 1 . .
    H H2OC 0.1745 0.1291 -0.0056 0.037 Uiso calc R 1 . .
    O O3C 0.09952(5) 0.1718(2) 0.18105(5) 0.0224(3) Uani d . 1 . .
    O O4C -0.00688(4) 0.07788(18) -0.00124(5) 0.0190(2) Uani d . 1 . .
    O O5C 0.02024(5) 0.1421(2) 0.15213(6) 0.0279(3) Uani d . 1 . .
    H H5OC 0.0456 0.1691 0.1578 0.042 Uiso calc R 1 . .
    O O6C 0.05246(4) 0.20544(18) -0.02862(5) 0.0183(2) Uani d . 1 . .
    C C1C 0.12592(6) 0.1351(2) 0.14610(7) 0.0185(3) Uani d . 1 . .
    C C2C 0.19240(7) -0.0128(3) 0.12962(9) 0.0251(4) Uani d . 1 . .
    C C3C 0.19004(6) 0.0210(3) 0.07856(8) 0.0212(3) Uani d . 1 . .
    H H3CA 0.2110 -0.0204 0.0557 0.025 Uiso calc R 1 . .
    C C4C 0.15481(6) 0.1216(2) 0.05961(7) 0.0178(3) Uani d . 1 . .
    C C5C 0.12247(6) 0.1784(2) 0.09278(7) 0.0156(3) Uani d . 1 . .
    C C6C 0.03171(5) 0.1608(2) 0.01014(7) 0.0151(3) Uani d . 1 . .
    C C7C -0.03533(6) 0.0280(3) 0.03633(8) 0.0226(4) Uani d . 1 . .
    C C8C -0.02594(7) 0.0511(3) 0.08700(8) 0.0260(4) Uani d . 1 . .
    H H8CA -0.0454 0.0161 0.1126 0.031 Uiso calc R 1 . .
    C C9C 0.01399(6) 0.1293(3) 0.10114(8) 0.0211(3) Uani d . 1 . .
    C C10C 0.04287(6) 0.1874(2) 0.06350(7) 0.0163(3) Uani d . 1 . .
    C C11C 0.08471(5) 0.2852(2) 0.07366(6) 0.0152(3) Uani d . 1 . .
    H H11C 0.0939 0.3255 0.0393 0.018 Uiso calc R 1 . .
    C C12C 0.07744(6) 0.4430(2) 0.10582(7) 0.0176(3) Uani d . 1 . .
    C C13C 0.03707(7) 0.5141(3) 0.11578(8) 0.0226(4) Uani d . 1 . .
    H H13D 0.0107 0.4665 0.1057 0.027 Uiso calc R 1 . .
    C C14C 0.09725(5) 0.7038(2) 0.15190(6) 0.0129(3) Uani d . 1 . .
    H H14D 0.1146 0.7869 0.1665 0.015 Uiso calc R 1 . .
    C C15C 0.11181(7) 0.5416(2) 0.12557(8) 0.0217(3) Uani d . 1 . .
    H H15D 0.1410 0.5105 0.1228 0.026 Uiso calc R 1 . .
    C C16C 0.22694(9) -0.1091(4) 0.15704(11) 0.0401(6) Uani d . 1 . .
    H H16G 0.2469 -0.1551 0.1319 0.060 Uiso calc R 1 . .
    H H16H 0.2138 -0.1981 0.1766 0.060 Uiso calc R 1 . .
    H H16I 0.2425 -0.0364 0.1803 0.060 Uiso calc R 1 . .
    C C17C -0.07542(7) -0.0479(3) 0.01396(10) 0.0301(4) Uani d . 1 . .
    H H17G -0.0925 -0.0970 0.0414 0.045 Uiso calc R 1 . .
    H H17H -0.0674 -0.1327 -0.0108 0.045 Uiso calc R 1 . .
    H H17I -0.0923 0.0370 -0.0032 0.045 Uiso calc R 1 . .
    S S1D 0.15685(2) -0.16664(8) 0.62643(3) 0.04059(15) Uani d . 1 . .
    O O1D 0.28328(4) 0.4540(2) 0.56940(5) 0.0209(3) Uani d . 1 . .
    O O2D 0.16743(4) 0.4828(2) 0.49220(5) 0.0209(3) Uani d . 1 . .
    H H2OD 0.1714 0.5255 0.4635 0.031 Uiso calc R 1 . .
    O O3D 0.25285(5) 0.32111(19) 0.63531(5) 0.0213(3) Uani d . 1 . .
    O O4D 0.07404(4) 0.54489(18) 0.65873(5) 0.0183(2) Uani d . 1 . .
    O O5D 0.19204(5) 0.3598(2) 0.70194(6) 0.0255(3) Uani d . 1 . .
    H H5OD 0.2057 0.3158 0.6781 0.038 Uiso calc R 1 . .
    O O6D 0.08083(5) 0.4709(2) 0.57712(6) 0.0234(3) Uani d . 1 . .
    C C1D 0.24636(6) 0.3866(2) 0.59289(7) 0.0169(3) Uani d . 1 . .
    C C2D 0.28167(6) 0.5303(2) 0.52211(7) 0.0189(3) Uani d . 1 . .
    C C3D 0.24399(6) 0.5423(2) 0.49556(7) 0.0176(3) Uani d . 1 . .
    H H3DA 0.2432 0.5944 0.4632 0.021 Uiso calc R 1 . .
    C C4D 0.20522(5) 0.4740(2) 0.51777(7) 0.0153(3) Uani d . 1 . .
    C C5D 0.20566(5) 0.3995(2) 0.56627(7) 0.0146(3) Uani d . 1 . .
    C C6D 0.09888(6) 0.4738(2) 0.62020(7) 0.0159(3) Uani d . 1 . .
    C C7D 0.08810(6) 0.5552(2) 0.70891(7) 0.0185(3) Uani d . 1 . .
    C C8D 0.12725(6) 0.4953(2) 0.72266(7) 0.0188(3) Uani d . 1 . .
    H H8DA 0.1366 0.5029 0.7571 0.023 Uiso calc R 1 . .
    C C9D 0.15475(6) 0.4190(2) 0.68389(7) 0.0172(3) Uani d . 1 . .
    C C10D 0.14102(5) 0.4083(2) 0.63250(7) 0.0143(3) Uani d . 1 . .
    C C11D 0.16413(5) 0.3204(2) 0.58779(7) 0.0142(3) Uani d . 1 . .
    H H11D 0.1434 0.3296 0.5589 0.017 Uiso calc R 1 . .
    C C12D 0.16894(6) 0.1322(2) 0.59551(7) 0.0159(3) Uani d . 1 . .
    C C13D 0.15254(7) 0.0422(2) 0.63678(8) 0.0222(4) Uani d . 1 . .
    H H13E 0.1406 0.0898 0.6666 0.027 Uiso calc R 1 . .
    C C14D 0.17998(6) -0.1565(3) 0.56986(8) 0.0251(4) Uani d . 1 . .
    H H14E 0.1884 -0.2472 0.5495 0.030 Uiso calc R 1 . .
    C C15D 0.18562(7) 0.0288(3) 0.55539(9) 0.0243(4) Uani d . 1 . .
    H H15E 0.1982 0.0674 0.5247 0.029 Uiso calc R 1 . .
    C C16D 0.32537(6) 0.5914(3) 0.50485(9) 0.0277(4) Uani d . 1 . .
    H H16J 0.3221 0.6581 0.4740 0.042 Uiso calc R 1 . .
    H H16K 0.3439 0.4977 0.4975 0.042 Uiso calc R 1 . .
    H H16L 0.3382 0.6579 0.5320 0.042 Uiso calc R 1 . .
    C C17D 0.05521(7) 0.6371(3) 0.74311(9) 0.0271(4) Uani d . 1 . .
    H H17J 0.0666 0.6457 0.7779 0.041 Uiso calc R 1 . .
    H H17K 0.0289 0.5715 0.7435 0.041 Uiso calc R 1 . .
    H H17L 0.0488 0.7468 0.7300 0.041 Uiso calc R 1 . .
loop_
    _atom_site_aniso_label
    _atom_site_aniso_U_11
    _atom_site_aniso_U_22
    _atom_site_aniso_U_33
    _atom_site_aniso_U_12
    _atom_site_aniso_U_13
    _atom_site_aniso_U_23
    O1A 0.0141(6) 0.0307(7) 0.0192(6) 0.0031(5) 0.0023(4) 0.0010(5)
    O2A 0.0194(6) 0.0321(8) 0.0165(6) -0.0001(5) -0.0031(5) -0.0071(5)
    O3A 0.0146(5) 0.0294(7) 0.0158(6) -0.0018(5) -0.0019(4) 0.0046(5)
    O4A 0.0145(5) 0.0206(6) 0.0163(6) -0.0012(4) -0.0002(4) -0.0009(5)
    O5A 0.0151(6) 0.0336(8) 0.0156(6) -0.0040(5) -0.0051(4) 0.0046(5)
    O6A 0.0181(6) 0.0216(6) 0.0159(6) 0.0007(5) -0.0046(4) 0.0004(5)
    C1A 0.0140(7) 0.0195(8) 0.0155(7) 0.0021(6) 0.0016(6) 0.0033(6)
    C2A 0.0243(9) 0.0242(9) 0.0194(8) 0.0036(7) 0.0057(7) -0.0015(7)
    C3A 0.0245(9) 0.0242(9) 0.0181(8) -0.0004(7) 0.0023(7) -0.0058(7)
    C4A 0.0184(8) 0.0198(8) 0.0154(7) -0.0005(6) -0.0011(6) -0.0019(6)
    C5A 0.0122(7) 0.0189(7) 0.0131(7) -0.0003(5) -0.0005(5) -0.0003(6)
    C6A 0.0130(7) 0.0147(7) 0.0173(7) 0.0005(5) -0.0009(5) -0.0026(6)
    C7A 0.0164(7) 0.0185(8) 0.0179(8) 0.0005(6) 0.0017(6) 0.0006(6)
    C8A 0.0150(7) 0.0208(8) 0.0160(7) 0.0024(6) 0.0009(6) 0.0028(6)
    C9A 0.0124(7) 0.0184(7) 0.0154(7) 0.0020(6) -0.0012(5) -0.0004(6)
    C10A 0.0139(7) 0.0145(7) 0.0134(7) 0.0013(5) -0.0019(5) -0.0013(6)
    C11A 0.0133(6) 0.0158(7) 0.0131(7) -0.0009(5) -0.0006(5) -0.0015(5)
    C12A 0.0128(7) 0.0162(7) 0.0158(7) -0.0020(5) -0.0012(5) -0.0011(6)
    S1A 0.0233(4) 0.0175(4) 0.0211(4) 0.0025(3) 0.0017(2) 0.0036(3)
    C13A 0.0153(12) 0.0140(13) 0.0126(12) -0.0007(11) 0.0041(8) 0.0014(9)
    C14A 0.0179(15) 0.0266(17) 0.0179(14) -0.0012(13) 0.0035(11) -0.0014(12)
    C15A 0.018(2) 0.0189(19) 0.0126(17) -0.0041(15) 0.0019(13) -0.0014(9)
    C16A 0.0251(10) 0.0414(12) 0.0309(11) 0.0083(9) 0.0109(8) -0.0038(9)
    C17A 0.0229(9) 0.0302(10) 0.0262(10) -0.0080(7) 0.0047(7) 0.0018(8)
    S1B 0.0560(4) 0.0189(2) 0.0442(3) 0.0073(2) -0.0067(3) 0.0008(2)
    O1B 0.0167(6) 0.0249(6) 0.0164(6) 0.0035(5) -0.0011(5) 0.0012(5)
    O2B 0.0207(6) 0.0309(7) 0.0150(6) 0.0074(5) 0.0035(5) -0.0027(5)
    O3B 0.0223(6) 0.0315(7) 0.0161(6) 0.0076(6) 0.0013(5) -0.0037(5)
    O4B 0.0152(6) 0.0290(7) 0.0176(6) 0.0013(5) 0.0009(5) -0.0035(5)
    O5B 0.0180(6) 0.0447(9) 0.0162(6) -0.0013(6) 0.0039(5) -0.0062(6)
    O6B 0.0174(6) 0.0438(9) 0.0156(6) 0.0020(6) 0.0011(5) -0.0065(6)
    C1B 0.0158(7) 0.0197(8) 0.0151(7) 0.0000(6) -0.0004(6) 0.0005(6)
    C2B 0.0132(7) 0.0180(8) 0.0239(8) -0.0001(6) -0.0020(6) -0.0010(7)
    C3B 0.0128(7) 0.0194(8) 0.0246(9) 0.0015(6) -0.0014(6) -0.0023(7)
    C4B 0.0144(7) 0.0171(7) 0.0173(7) -0.0003(6) 0.0008(6) -0.0023(6)
    C5B 0.0143(7) 0.0167(7) 0.0157(7) 0.0016(5) 0.0011(6) 0.0004(6)
    C6B 0.0140(7) 0.0226(8) 0.0165(7) 0.0038(6) -0.0001(6) -0.0019(6)
    C7B 0.0118(7) 0.0234(9) 0.0225(9) 0.0025(6) 0.0026(6) 0.0031(7)
    C8B 0.0148(7) 0.0269(9) 0.0223(8) 0.0007(6) 0.0037(6) 0.0024(7)
    C9B 0.0168(8) 0.0239(8) 0.0143(7) 0.0011(6) 0.0018(6) 0.0021(6)
    C10B 0.0144(7) 0.0182(7) 0.0128(7) 0.0020(6) 0.0022(5) 0.0004(6)
    C11B 0.0126(7) 0.0175(7) 0.0132(7) 0.0011(5) 0.0018(5) 0.0006(6)
    C12B 0.0224(8) 0.0188(8) 0.0139(7) 0.0018(6) -0.0013(6) 0.0017(6)
    C13B 0.0312(10) 0.0215(9) 0.0243(9) 0.0061(7) 0.0000(8) -0.0009(7)
    C14B 0.0492(14) 0.0251(11) 0.0356(12) -0.0121(10) -0.0113(10) 0.0059(9)
    C15B 0.0281(9) 0.0239(9) 0.0213(9) -0.0042(7) -0.0039(7) 0.0029(7)
    C16B 0.0175(8) 0.0237(9) 0.0249(9) 0.0021(6) -0.0066(6) 0.0001(7)
    C17B 0.0167(8) 0.0298(10) 0.0281(10) -0.0006(7) -0.0005(7) -0.0016(8)
    S1C 0.0457(3) 0.0341(3) 0.0361(3) 0.0085(2) 0.0047(3) -0.0012(2)
    O1C 0.0206(6) 0.0336(8) 0.0162(6) -0.0011(5) -0.0025(5) 0.0029(5)
    O2C 0.0191(6) 0.0420(8) 0.0120(6) 0.0074(6) 0.0029(4) -0.0020(6)
    O3C 0.0225(6) 0.0338(8) 0.0108(6) -0.0047(5) 0.0028(5) -0.0007(5)
    O4C 0.0161(6) 0.0234(6) 0.0175(6) -0.0023(5) -0.0028(5) 0.0000(5)
    O5C 0.0217(7) 0.0480(10) 0.0140(6) -0.0105(6) 0.0011(5) 0.0054(6)
    O6C 0.0173(6) 0.0242(6) 0.0133(5) 0.0036(5) 0.0023(4) -0.0013(5)
    C1C 0.0174(7) 0.0221(8) 0.0160(8) -0.0049(6) -0.0012(6) -0.0025(6)
    C2C 0.0212(8) 0.0306(10) 0.0234(9) 0.0014(7) -0.0021(7) 0.0010(8)
    C3C 0.0164(8) 0.0257(9) 0.0216(9) 0.0029(6) 0.0002(6) -0.0030(7)
    C4C 0.0170(7) 0.0226(8) 0.0139(7) -0.0016(6) 0.0000(5) -0.0038(6)
    C5C 0.0142(7) 0.0202(8) 0.0126(7) -0.0021(6) 0.0015(5) -0.0028(6)
    C6C 0.0121(7) 0.0179(7) 0.0155(7) 0.0025(5) -0.0014(5) -0.0015(6)
    C7C 0.0170(8) 0.0264(9) 0.0244(9) -0.0049(7) -0.0019(7) 0.0047(7)
    C8C 0.0179(8) 0.0368(11) 0.0233(9) -0.0100(7) -0.0018(7) 0.0087(8)
    C9C 0.0176(8) 0.0290(9) 0.0166(8) -0.0056(7) 0.0000(6) 0.0027(7)
    C10C 0.0143(7) 0.0217(8) 0.0130(7) -0.0020(6) 0.0004(5) -0.0008(6)
    C11C 0.0153(7) 0.0191(7) 0.0110(7) -0.0020(6) 0.0029(5) -0.0007(6)
    C12C 0.0205(8) 0.0195(8) 0.0129(7) 0.0003(6) 0.0043(6) 0.0008(6)
    C13C 0.0227(9) 0.0269(9) 0.0181(8) 0.0042(7) 0.0031(6) -0.0025(7)
    C14C 0.0111(6) 0.0179(7) 0.0097(6) -0.0024(5) 0.0043(5) 0.0022(5)
    C15C 0.0238(9) 0.0197(8) 0.0215(9) -0.0039(7) 0.0031(7) -0.0008(7)
    C16C 0.0318(11) 0.0570(17) 0.0314(12) 0.0121(11) -0.0031(9) 0.0095(11)
    C17C 0.0227(9) 0.0368(12) 0.0309(11) -0.0097(8) -0.0070(8) 0.0044(9)
    S1D 0.0407(3) 0.0269(3) 0.0542(4) -0.0050(2) 0.0047(3) 0.0048(3)
    O1D 0.0129(6) 0.0329(7) 0.0167(6) -0.0001(5) -0.0005(4) 0.0073(5)
    O2D 0.0153(6) 0.0318(7) 0.0155(6) 0.0000(5) -0.0027(4) 0.0048(5)
    O3D 0.0167(6) 0.0303(7) 0.0169(6) 0.0019(5) -0.0009(5) 0.0066(5)
    O4D 0.0150(5) 0.0243(6) 0.0156(6) 0.0008(5) 0.0028(4) 0.0033(5)
    O5D 0.0163(6) 0.0440(9) 0.0163(6) 0.0082(6) -0.0026(5) -0.0002(6)
    O6D 0.0165(6) 0.0381(8) 0.0155(6) 0.0033(5) -0.0008(5) 0.0041(6)
    C1D 0.0134(7) 0.0196(8) 0.0176(7) 0.0018(6) 0.0016(6) 0.0013(6)
    C2D 0.0144(7) 0.0249(9) 0.0175(8) -0.0011(6) 0.0014(6) 0.0047(7)
    C3D 0.0156(7) 0.0217(8) 0.0155(7) 0.0027(6) 0.0011(6) 0.0038(6)
    C4D 0.0140(7) 0.0176(7) 0.0142(7) 0.0017(5) -0.0004(5) -0.0020(6)
    C5D 0.0125(7) 0.0160(7) 0.0154(7) 0.0009(5) 0.0012(5) -0.0004(6)
    C6D 0.0142(7) 0.0184(8) 0.0151(7) -0.0029(6) 0.0019(5) 0.0023(6)
    C7D 0.0201(8) 0.0187(8) 0.0168(8) -0.0016(6) 0.0042(6) 0.0005(6)
    C8D 0.0192(8) 0.0248(8) 0.0125(7) -0.0006(6) 0.0007(6) -0.0037(6)
    C9D 0.0158(7) 0.0203(8) 0.0156(7) 0.0003(6) -0.0012(5) -0.0004(6)
    C10D 0.0131(7) 0.0154(7) 0.0145(7) -0.0011(5) 0.0009(5) -0.0012(6)
    C11D 0.0134(7) 0.0164(7) 0.0128(7) -0.0001(5) -0.0001(5) -0.0004(5)
    C12D 0.0147(7) 0.0165(7) 0.0164(7) -0.0016(6) -0.0006(6) -0.0007(6)
    C13D 0.0256(9) 0.0159(8) 0.0250(9) -0.0012(6) 0.0042(7) 0.0013(7)
    C14D 0.0196(8) 0.0302(10) 0.0254(9) 0.0037(7) -0.0001(7) -0.0237(8)
    C15D 0.0266(9) 0.0220(9) 0.0243(9) 0.0016(7) 0.0047(7) -0.0064(7)
    C16D 0.0159(8) 0.0420(12) 0.0250(10) -0.0052(8) 0.0031(7) 0.0112(9)
    C17D 0.0255(9) 0.0275(9) 0.0283(10) 0.0058(8) 0.0108(7) -0.0027(8)
_geom_special_details
;
 All s.u.'s (except the s.u. in the dihedral angle between two l.s. planes)
 are estimated using the full covariance matrix.  The cell s.u.'s are taken
 into account individually in the estimation of s.u.'s in distances, angles
 and torsion angles; correlations between s.u.'s in cell parameters are only
 used when they are defined by crystal symmetry.  An approximate (isotropic)
 treatment of cell s.u.'s is used for estimating s.u.'s involving l.s. planes.
;
loop_
    _geom_bond_atom_site_label_1
    _geom_bond_atom_site_label_2
    _geom_bond_site_symmetry_2
    _geom_bond_distance
    _geom_bond_publ_flag
    O1A C2A . 1.365(3) ?
    O1A C1A . 1.377(2) ?
    O2A C4A . 1.321(2) ?
    O2A H2OA . 0.8200 ?
    O3A C1A . 1.240(2) ?
    O4A C7A . 1.360(2) ?
    O4A C6A . 1.379(2) ?
    O5A C9A . 1.330(2) ?
    O5A H5OA . 0.8200 ?
    O6A C6A . 1.232(2) ?
    C1A C5A . 1.428(2) ?
    C2A C3A . 1.341(3) ?
    C2A C16A . 1.486(3) ?
    C3A C4A . 1.430(3) ?
    C3A H3AA . 0.9300 ?
    C4A C5A . 1.389(2) ?
    C5A C11A . 1.518(2) ?
    C6A C10A . 1.422(2) ?
    C7A C8A . 1.344(2) ?
    C7A C17A . 1.486(3) ?
    C8A C9A . 1.435(2) ?
    C8A H8AA . 0.9300 ?
    C9A C10A . 1.380(2) ?
    C10A C11A . 1.518(2) ?
    C11A C12A . 1.531(2) ?
    C11A H11A . 0.9800 ?
    C12A C13A . 1.376(5) ?
    C12A C13X . 1.383(18) ?
    C12A C15X . 1.418(19) ?
    C12A C15A . 1.426(6) ?
    S1A C13A . 1.691(6) ?
    S1A C14A . 1.717(4) ?
    C13A H13A . 0.9300 ?
    C14A C15A . 1.387(9) ?
    C14A H14A . 0.9300 ?
    C15A H15A . 0.9300 ?
    S1X C13X . 1.720(18) ?
    S1X C14X . 1.725(13) ?
    C13X H13B . 0.9300 ?
    C14X C15X . 1.36(2) ?
    C14X H14B . 0.9300 ?
    C15X H15B . 0.9300 ?
    C16A H16A . 0.9600 ?
    C16A H16B . 0.9600 ?
    C16A H16C . 0.9600 ?
    C17A H17A . 0.9600 ?
    C17A H17B . 0.9600 ?
    C17A H17C . 0.9600 ?
    S1B C14B . 1.705(3) ?
    S1B C13B . 1.720(2) ?
    O1B C2B . 1.364(2) ?
    O1B C1B . 1.376(2) ?
    O2B C4B . 1.327(2) ?
    O2B H2OB . 0.8200 ?
    O3B C1B . 1.233(2) ?
    O4B C7B . 1.365(2) ?
    O4B C6B . 1.377(2) ?
    O5B C9B . 1.317(2) ?
    O5B H5OB . 0.8200 ?
    O6B C6B . 1.233(2) ?
    C1B C5B . 1.420(2) ?
    C2B C3B . 1.343(3) ?
    C2B C16B . 1.490(3) ?
    C3B C4B . 1.433(2) ?
    C3B H3BA . 0.9300 ?
    C4B C5B . 1.380(2) ?
    C5B C11B . 1.524(2) ?
    C6B C10B . 1.433(2) ?
    C7B C8B . 1.329(3) ?
    C7B C17B . 1.488(3) ?
    C8B C9B . 1.435(3) ?
    C8B H8BA . 0.9300 ?
    C9B C10B . 1.391(2) ?
    C10B C11B . 1.516(2) ?
    C11B C12B . 1.516(3) ?
    C11B H11B . 0.9800 ?
    C12B C13B . 1.360(3) ?
    C12B C15B . 1.433(3) ?
    C13B H13C . 0.9300 ?
    C14B C15B . 1.357(3) ?
    C14B H14C . 0.9300 ?
    C15B H15C . 0.9300 ?
    C16B H16D . 0.9600 ?
    C16B H16E . 0.9600 ?
    C16B H16F . 0.9600 ?
    C17B H17D . 0.9600 ?
    C17B H17E . 0.9600 ?
    C17B H17F . 0.9600 ?
    S1C C13C . 1.683(2) ?
    S1C C14C . 1.7207(17) ?
    O1C C2C . 1.362(3) ?
    O1C C1C . 1.373(2) ?
    O2C C4C . 1.329(2) ?
    O2C H2OC . 0.8200 ?
    O3C C1C . 1.242(2) ?
    O4C C7C . 1.359(2) ?
    O4C C6C . 1.386(2) ?
    O5C C9C . 1.326(2) ?
    O5C H5OC . 0.8200 ?
    O6C C6C . 1.233(2) ?
    C1C C5C . 1.415(2) ?
    C2C C3C . 1.339(3) ?
    C2C C16C . 1.486(3) ?
    C3C C4C . 1.431(3) ?
    C3C H3CA . 0.9300 ?
    C4C C5C . 1.382(2) ?
    C5C C11C . 1.519(2) ?
    C6C C10C . 1.427(2) ?
    C7C C8C . 1.344(3) ?
    C7C C17C . 1.485(3) ?
    C8C C9C . 1.420(3) ?
    C8C H8CA . 0.9300 ?
    C9C C10C . 1.389(2) ?
    C10C C11C . 1.523(2) ?
    C11C C12C . 1.525(3) ?
    C11C H11C . 0.9800 ?
    C12C C13C . 1.384(3) ?
    C12C C15C . 1.409(3) ?
    C13C H13D . 0.9300 ?
    C14C C15C . 1.529(3) ?
    C14C H14D . 0.9300 ?
    C15C H15D . 0.9300 ?
    C16C H16G . 0.9600 ?
    C16C H16H . 0.9600 ?
    C16C H16I . 0.9600 ?
    C17C H17G . 0.9600 ?
    C17C H17H . 0.9600 ?
    C17C H17I . 0.9600 ?
    S1D C14D . 1.617(2) ?
    S1D C13D . 1.696(2) ?
    O1D C2D . 1.359(2) ?
    O1D C1D . 1.390(2) ?
    O2D C4D . 1.332(2) ?
    O2D H2OD . 0.8200 ?
    O3D C1D . 1.224(2) ?
    O4D C7D . 1.360(2) ?
    O4D C6D . 1.370(2) ?
    O5D C9D . 1.320(2) ?
    O5D H5OD . 0.8200 ?
    O6D C6D . 1.236(2) ?
    C1D C5D . 1.424(2) ?
    C2D C3D . 1.343(2) ?
    C2D C16D . 1.492(3) ?
    C3D C4D . 1.425(2) ?
    C3D H3DA . 0.9300 ?
    C4D C5D . 1.379(2) ?
    C5D C11D . 1.524(2) ?
    C6D C10D . 1.428(2) ?
    C7D C8D . 1.338(3) ?
    C7D C17D . 1.487(3) ?
    C8D C9D . 1.439(2) ?
    C8D H8DA . 0.9300 ?
    C9D C10D . 1.386(2) ?
    C10D C11D . 1.520(2) ?
    C11D C12D . 1.525(2) ?
    C11D H11D . 0.9800 ?
    C12D C13D . 1.375(3) ?
    C12D C15D . 1.416(3) ?
    C13D H13E . 0.9300 ?
    C14D C15D . 1.537(3) ?
    C14D H14E . 0.9300 ?
    C15D H15E . 0.9300 ?
    C16D H16J . 0.9600 ?
    C16D H16K . 0.9600 ?
    C16D H16L . 0.9600 ?
    C17D H17J . 0.9600 ?
    C17D H17K . 0.9600 ?
    C17D H17L . 0.9600 ?
loop_
    _geom_angle_atom_site_label_1
    _geom_angle_atom_site_label_2
    _geom_angle_atom_site_label_3
    _geom_angle_site_symmetry_1
    _geom_angle_site_symmetry_3
    _geom_angle
    _geom_angle_publ_flag
    C2A O1A C1A . . 122.01(15) ?
    C4A O2A H2OA . . 109.5 ?
    C7A O4A C6A . . 121.93(14) ?
    C9A O5A H5OA . . 109.5 ?
    O3A C1A O1A . . 114.10(15) ?
    O3A C1A C5A . . 126.61(17) ?
    O1A C1A C5A . . 119.29(16) ?
    C3A C2A O1A . . 120.71(17) ?
    C3A C2A C16A . . 127.4(2) ?
    O1A C2A C16A . . 111.85(19) ?
    C2A C3A C4A . . 119.62(18) ?
    C2A C3A H3AA . . 120.2 ?
    C4A C3A H3AA . . 120.2 ?
    O2A C4A C5A . . 125.01(17) ?
    O2A C4A C3A . . 114.33(16) ?
    C5A C4A C3A . . 120.65(17) ?
    C4A C5A C1A . . 117.64(16) ?
    C4A C5A C11A . . 125.67(15) ?
    C1A C5A C11A . . 116.60(15) ?
    O6A C6A O4A . . 114.24(15) ?
    O6A C6A C10A . . 126.10(17) ?
    O4A C6A C10A . . 119.66(16) ?
    C8A C7A O4A . . 120.78(16) ?
    C8A C7A C17A . . 126.81(18) ?
    O4A C7A C17A . . 112.41(16) ?
    C7A C8A C9A . . 119.02(16) ?
    C7A C8A H8AA . . 120.5 ?
    C9A C8A H8AA . . 120.5 ?
    O5A C9A C10A . . 118.76(16) ?
    O5A C9A C8A . . 119.99(16) ?
    C10A C9A C8A . . 121.25(16) ?
    C9A C10A C6A . . 117.27(16) ?
    C9A C10A C11A . . 120.98(15) ?
    C6A C10A C11A . . 121.74(15) ?
    C10A C11A C5A . . 115.24(14) ?
    C10A C11A C12A . . 114.27(14) ?
    C5A C11A C12A . . 112.84(14) ?
    C10A C11A H11A . . 104.3 ?
    C5A C11A H11A . . 104.3 ?
    C12A C11A H11A . . 104.3 ?
    C13A C12A C13X . . 110.8(10) ?
    C13A C12A C15X . . 3(2) ?
    C13X C12A C15X . . 110.0(9) ?
    C13A C12A C15A . . 112.3(3) ?
    C13X C12A C15A . . 6.0(19) ?
    C15X C12A C15A . . 111.2(11) ?
    C13A C12A C11A . . 122.4(3) ?
    C13X C12A C11A . . 126.8(8) ?
    C15X C12A C11A . . 123.0(9) ?
    C15A C12A C11A . . 124.8(3) ?
    C13A S1A C14A . . 92.9(3) ?
    C12A C13A S1A . . 112.0(4) ?
    C12A C13A H13A . . 124.0 ?
    S1A C13A H13A . . 124.0 ?
    C15A C14A S1A . . 110.8(4) ?
    C15A C14A H14A . . 124.6 ?
    S1A C14A H14A . . 124.6 ?
    C14A C15A C12A . . 112.1(5) ?
    C14A C15A H15A . . 124.0 ?
    C12A C15A H15A . . 124.0 ?
    C13X S1X C14X . . 89.2(8) ?
    C12A C13X S1X . . 114.3(13) ?
    C12A C13X H13B . . 122.8 ?
    S1X C13X H13B . . 122.8 ?
    C15X C14X S1X . . 113.4(13) ?
    C15X C14X H14B . . 123.3 ?
    S1X C14X H14B . . 123.3 ?
    C14X C15X C12A . . 112.8(16) ?
    C14X C15X H15B . . 123.6 ?
    C12A C15X H15B . . 123.6 ?
    C2A C16A H16A . . 109.5 ?
    C2A C16A H16B . . 109.5 ?
    H16A C16A H16B . . 109.5 ?
    C2A C16A H16C . . 109.5 ?
    H16A C16A H16C . . 109.5 ?
    H16B C16A H16C . . 109.5 ?
    C7A C17A H17A . . 109.5 ?
    C7A C17A H17B . . 109.5 ?
    H17A C17A H17B . . 109.5 ?
    C7A C17A H17C . . 109.5 ?
    H17A C17A H17C . . 109.5 ?
    H17B C17A H17C . . 109.5 ?
    C14B S1B C13B . . 92.19(11) ?
    C2B O1B C1B . . 122.25(15) ?
    C4B O2B H2OB . . 109.5 ?
    C7B O4B C6B . . 121.86(15) ?
    C9B O5B H5OB . . 109.5 ?
    O3B C1B O1B . . 114.30(16) ?
    O3B C1B C5B . . 126.67(17) ?
    O1B C1B C5B . . 119.03(16) ?
    C3B C2B O1B . . 120.65(16) ?
    C3B C2B C16B . . 127.19(17) ?
    O1B C2B C16B . . 112.15(17) ?
    C2B C3B C4B . . 119.05(17) ?
    C2B C3B H3BA . . 120.5 ?
    C4B C3B H3BA . . 120.5 ?
    O2B C4B C5B . . 118.02(16) ?
    O2B C4B C3B . . 120.99(16) ?
    C5B C4B C3B . . 120.98(17) ?
    C4B C5B C1B . . 117.87(16) ?
    C4B C5B C11B . . 119.80(16) ?
    C1B C5B C11B . . 121.34(15) ?
    O6B C6B O4B . . 113.97(16) ?
    O6B C6B C10B . . 126.61(17) ?
    O4B C6B C10B . . 119.40(16) ?
    C8B C7B O4B . . 120.80(17) ?
    C8B C7B C17B . . 127.64(18) ?
    O4B C7B C17B . . 111.56(17) ?
    C7B C8B C9B . . 120.27(18) ?
    C7B C8B H8BA . . 119.9 ?
    C9B C8B H8BA . . 119.9 ?
    O5B C9B C10B . . 125.28(17) ?
    O5B C9B C8B . . 114.63(17) ?
    C10B C9B C8B . . 120.08(17) ?
    C9B C10B C6B . . 117.51(16) ?
    C9B C10B C11B . . 127.35(16) ?
    C6B C10B C11B . . 114.95(15) ?
    C10B C11B C12B . . 115.40(14) ?
    C10B C11B C5B . . 118.62(14) ?
    C12B C11B C5B . . 109.55(14) ?
    C10B C11B H11B . . 103.7 ?
    C12B C11B H11B . . 103.7 ?
    C5B C11B H11B . . 103.7 ?
    C13B C12B C15B . . 112.31(19) ?
    C13B C12B C11B . . 127.15(18) ?
    C15B C12B C11B . . 120.13(17) ?
    C12B C13B S1B . . 111.24(17) ?
    C12B C13B H13C . . 124.4 ?
    S1B C13B H13C . . 124.4 ?
    C15B C14B S1B . . 111.77(19) ?
    C15B C14B H14C . . 124.1 ?
    S1B C14B H14C . . 124.1 ?
    C14B C15B C12B . . 112.5(2) ?
    C14B C15B H15C . . 123.8 ?
    C12B C15B H15C . . 123.8 ?
    C2B C16B H16D . . 109.5 ?
    C2B C16B H16E . . 109.5 ?
    H16D C16B H16E . . 109.5 ?
    C2B C16B H16F . . 109.5 ?
    H16D C16B H16F . . 109.5 ?
    H16E C16B H16F . . 109.5 ?
    C7B C17B H17D . . 109.5 ?
    C7B C17B H17E . . 109.5 ?
    H17D C17B H17E . . 109.5 ?
    C7B C17B H17F . . 109.5 ?
    H17D C17B H17F . . 109.5 ?
    H17E C17B H17F . . 109.5 ?
    C13C S1C C14C . . 97.54(10) ?
    C2C O1C C1C . . 121.92(16) ?
    C4C O2C H2OC . . 109.5 ?
    C7C O4C C6C . . 122.49(15) ?
    C9C O5C H5OC . . 109.5 ?
    O3C C1C O1C . . 114.12(17) ?
    O3C C1C C5C . . 126.25(18) ?
    O1C C1C C5C . . 119.62(16) ?
    C3C C2C O1C . . 120.73(19) ?
    C3C C2C C16C . . 127.3(2) ?
    O1C C2C C16C . . 111.95(19) ?
    C2C C3C C4C . . 119.11(18) ?
    C2C C3C H3CA . . 120.4 ?
    C4C C3C H3CA . . 120.4 ?
    O2C C4C C5C . . 118.50(17) ?
    O2C C4C C3C . . 120.47(17) ?
    C5C C4C C3C . . 121.02(17) ?
    C4C C5C C1C . . 117.47(17) ?
    C4C C5C C11C . . 122.07(15) ?
    C1C C5C C11C . . 120.45(15) ?
    O6C C6C O4C . . 114.06(15) ?
    O6C C6C C10C . . 127.39(17) ?
    O4C C6C C10C . . 118.55(15) ?
    C8C C7C O4C . . 120.58(17) ?
    C8C C7C C17C . . 127.36(19) ?
    O4C C7C C17C . . 112.06(18) ?
    C7C C8C C9C . . 119.44(18) ?
    C7C C8C H8CA . . 120.3 ?
    C9C C8C H8CA . . 120.3 ?
    O5C C9C C10C . . 124.63(17) ?
    O5C C9C C8C . . 114.20(17) ?
    C10C C9C C8C . . 121.16(18) ?
    C9C C10C C6C . . 117.68(16) ?
    C9C C10C C11C . . 126.00(16) ?
    C6C C10C C11C . . 116.25(15) ?
    C5C C11C C10C . . 114.01(15) ?
    C5C C11C C12C . . 113.69(14) ?
    C10C C11C C12C . . 113.26(14) ?
    C5C C11C H11C . . 104.9 ?
    C10C C11C H11C . . 104.9 ?
    C12C C11C H11C . . 104.9 ?
    C13C C12C C15C . . 111.74(18) ?
    C13C C12C C11C . . 124.78(17) ?
    C15C C12C C11C . . 123.30(16) ?
    C12C C13C S1C . . 112.38(16) ?
    C12C C13C H13D . . 123.8 ?
    S1C C13C H13D . . 123.8 ?
    C15C C14C S1C . . 103.73(12) ?
    C15C C14C H14D . . 128.1 ?
    S1C C14C H14D . . 128.1 ?
    C12C C15C C14C . . 114.57(17) ?
    C12C C15C H15D . . 122.7 ?
    C14C C15C H15D . . 122.7 ?
    C2C C16C H16G . . 109.5 ?
    C2C C16C H16H . . 109.5 ?
    H16G C16C H16H . . 109.5 ?
    C2C C16C H16I . . 109.5 ?
    H16G C16C H16I . . 109.5 ?
    H16H C16C H16I . . 109.5 ?
    C7C C17C H17G . . 109.5 ?
    C7C C17C H17H . . 109.5 ?
    H17G C17C H17H . . 109.5 ?
    C7C C17C H17I . . 109.5 ?
    H17G C17C H17I . . 109.5 ?
    H17H C17C H17I . . 109.5 ?
    C14D S1D C13D . . 97.20(11) ?
    C2D O1D C1D . . 122.12(15) ?
    C4D O2D H2OD . . 109.5 ?
    C7D O4D C6D . . 122.16(15) ?
    C9D O5D H5OD . . 109.5 ?
    O3D C1D O1D . . 114.79(16) ?
    O3D C1D C5D . . 126.83(17) ?
    O1D C1D C5D . . 118.37(15) ?
    C3D C2D O1D . . 121.08(16) ?
    C3D C2D C16D . . 126.60(17) ?
    O1D C2D C16D . . 112.31(16) ?
    C2D C3D C4D . . 119.01(16) ?
    C2D C3D H3DA . . 120.5 ?
    C4D C3D H3DA . . 120.5 ?
    O2D C4D C5D . . 118.40(16) ?
    O2D C4D C3D . . 120.41(16) ?
    C5D C4D C3D . . 121.19(16) ?
    C4D C5D C1D . . 118.19(15) ?
    C4D C5D C11D . . 119.88(15) ?
    C1D C5D C11D . . 121.72(15) ?
    O6D C6D O4D . . 113.86(16) ?
    O6D C6D C10D . . 126.49(17) ?
    O4D C6D C10D . . 119.62(16) ?
    C8D C7D O4D . . 120.74(17) ?
    C8D C7D C17D . . 127.49(19) ?
    O4D C7D C17D . . 111.78(17) ?
    C7D C8D C9D . . 119.59(17) ?
    C7D C8D H8DA . . 120.2 ?
    C9D C8D H8DA . . 120.2 ?
    O5D C9D C10D . . 125.00(17) ?
    O5D C9D C8D . . 114.56(16) ?
    C10D C9D C8D . . 120.42(16) ?
    C9D C10D C6D . . 117.47(16) ?
    C9D C10D C11D . . 127.24(16) ?
    C6D C10D C11D . . 115.05(15) ?
    C10D C11D C5D . . 118.00(14) ?
    C10D C11D C12D . . 113.80(14) ?
    C5D C11D C12D . . 112.12(14) ?
    C10D C11D H11D . . 103.6 ?
    C5D C11D H11D . . 103.6 ?
    C12D C11D H11D . . 103.6 ?
    C13D C12D C15D . . 112.65(17) ?
    C13D C12D C11D . . 125.56(16) ?
    C15D C12D C11D . . 121.14(16) ?
    C12D C13D S1D . . 111.51(15) ?
    C12D C13D H13E . . 124.2 ?
    S1D C13D H13E . . 124.2 ?
    C15D C14D S1D . . 108.31(13) ?
    C15D C14D H14E . . 125.8 ?
    S1D C14D H14E . . 125.8 ?
    C12D C15D C14D . . 110.33(17) ?
    C12D C15D H15E . . 124.8 ?
    C14D C15D H15E . . 124.8 ?
    C2D C16D H16J . . 109.5 ?
    C2D C16D H16K . . 109.5 ?
    H16J C16D H16K . . 109.5 ?
    C2D C16D H16L . . 109.5 ?
    H16J C16D H16L . . 109.5 ?
    H16K C16D H16L . . 109.5 ?
    C7D C17D H17J . . 109.5 ?
    C7D C17D H17K . . 109.5 ?
    H17J C17D H17K . . 109.5 ?
    C7D C17D H17L . . 109.5 ?
    H17J C17D H17L . . 109.5 ?
    H17K C17D H17L . . 109.5 ?
loop_
    _geom_torsion_atom_site_label_1
    _geom_torsion_atom_site_label_2
    _geom_torsion_atom_site_label_3
    _geom_torsion_atom_site_label_4
    _geom_torsion_site_symmetry_1
    _geom_torsion_site_symmetry_2
    _geom_torsion_site_symmetry_3
    _geom_torsion_site_symmetry_4
    _geom_torsion
    _geom_torsion_publ_flag
    C2A O1A C1A O3A . . . . -179.33(17) ?
    C2A O1A C1A C5A . . . . 0.1(3) ?
    C1A O1A C2A C3A . . . . -2.5(3) ?
    C1A O1A C2A C16A . . . . 176.25(18) ?
    O1A C2A C3A C4A . . . . 2.4(3) ?
    C16A C2A C3A C4A . . . . -176.1(2) ?
    C2A C3A C4A O2A . . . . 179.17(19) ?
    C2A C3A C4A C5A . . . . -0.1(3) ?
    O2A C4A C5A C1A . . . . 178.68(18) ?
    C3A C4A C5A C1A . . . . -2.1(3) ?
    O2A C4A C5A C11A . . . . -4.9(3) ?
    C3A C4A C5A C11A . . . . 174.27(17) ?
    O3A C1A C5A C4A . . . . -178.51(19) ?
    O1A C1A C5A C4A . . . . 2.1(3) ?
    O3A C1A C5A C11A . . . . 4.8(3) ?
    O1A C1A C5A C11A . . . . -174.60(15) ?
    C7A O4A C6A O6A . . . . 178.57(16) ?
    C7A O4A C6A C10A . . . . -1.4(2) ?
    C6A O4A C7A C8A . . . . 1.2(3) ?
    C6A O4A C7A C17A . . . . -178.65(16) ?
    O4A C7A C8A C9A . . . . 1.0(3) ?
    C17A C7A C8A C9A . . . . -179.15(19) ?
    C7A C8A C9A O5A . . . . 176.43(17) ?
    C7A C8A C9A C10A . . . . -3.2(3) ?
    O5A C9A C10A C6A . . . . -176.60(16) ?
    C8A C9A C10A C6A . . . . 3.0(2) ?
    O5A C9A C10A C11A . . . . 2.4(3) ?
    C8A C9A C10A C11A . . . . -178.01(16) ?
    O6A C6A C10A C9A . . . . 179.30(17) ?
    O4A C6A C10A C9A . . . . -0.8(2) ?
    O6A C6A C10A C11A . . . . 0.3(3) ?
    O4A C6A C10A C11A . . . . -179.77(15) ?
    C9A C10A C11A C5A . . . . 98.78(19) ?
    C6A C10A C11A C5A . . . . -82.3(2) ?
    C9A C10A C11A C12A . . . . -128.12(17) ?
    C6A C10A C11A C12A . . . . 50.8(2) ?
    C4A C5A C11A C10A . . . . 72.6(2) ?
    C1A C5A C11A C10A . . . . -111.01(18) ?
    C4A C5A C11A C12A . . . . -61.2(2) ?
    C1A C5A C11A C12A . . . . 115.22(17) ?
    C10A C11A C12A C13A . . . . 44.5(6) ?
    C5A C11A C12A C13A . . . . 178.8(6) ?
    C10A C11A C12A C13X . . . . -137.5(19) ?
    C5A C11A C12A C13X . . . . -3.3(19) ?
    C10A C11A C12A C15X . . . . 48(2) ?
    C5A C11A C12A C15X . . . . -178(2) ?
    C10A C11A C12A C15A . . . . -144.5(6) ?
    C5A C11A C12A C15A . . . . -10.3(6) ?
    C13X C12A C13A S1A . . . . -7.0(18) ?
    C15X C12A C13A S1A . . . .  7E1(3)
                                      ?
    C15A C12A C13A S1A . . . . -0.8(10) ?
    C11A C12A C13A S1A . . . . 171.2(4) ?
    C14A S1A C13A C12A . . . . 0.8(7) ?
    C13A S1A C14A C15A . . . . -0.6(7) ?
    S1A C14A C15A C12A . . . . 0.2(9) ?
    C13A C12A C15A C14A . . . . 0.3(11) ?
    C13X C12A C15A C14A . . . . 77(10) ?
    C15X C12A C15A C14A . . . . -3(2) ?
    C11A C12A C15A C14A . . . . -171.4(4) ?
    C13A C12A C13X S1X . . . . 5(3) ?
    C15X C12A C13X S1X . . . . 2(3) ?
    C15A C12A C13X S1X . . . . -101(11) ?
    C11A C12A C13X S1X . . . . -173.3(9) ?
    C14X S1X C13X C12A . . . . -4(2) ?
    C13X S1X C14X C15X . . . . 4(3) ?
    S1X C14X C15X C12A . . . . -4(4) ?
    C13A C12A C15X C14X . . . .  -11E1(3)
                                         ?
    C13X C12A C15X C14X . . . . 2(4) ?
    C15A C12A C15X C14X . . . . 8(4) ?
    C11A C12A C15X C14X . . . . 177(2) ?
    C2B O1B C1B O3B . . . . 176.04(17) ?
    C2B O1B C1B C5B . . . . -3.3(3) ?
    C1B O1B C2B C3B . . . . 0.5(3) ?
    C1B O1B C2B C16B . . . . -178.29(16) ?
    O1B C2B C3B C4B . . . . 0.5(3) ?
    C16B C2B C3B C4B . . . . 179.04(18) ?
    C2B C3B C4B O2B . . . . -177.23(18) ?
    C2B C3B C4B C5B . . . . 1.5(3) ?
    O2B C4B C5B C1B . . . . 174.54(17) ?
    C3B C4B C5B C1B . . . . -4.2(3) ?
    O2B C4B C5B C11B . . . . 5.8(3) ?
    C3B C4B C5B C11B . . . . -172.99(16) ?
    O3B C1B C5B C4B . . . . -174.19(19) ?
    O1B C1B C5B C4B . . . . 5.1(3) ?
    O3B C1B C5B C11B . . . . -5.6(3) ?
    O1B C1B C5B C11B . . . . 173.65(15) ?
    C7B O4B C6B O6B . . . . 176.13(18) ?
    C7B O4B C6B C10B . . . . -2.6(3) ?
    C6B O4B C7B C8B . . . . 0.8(3) ?
    C6B O4B C7B C17B . . . . -178.62(17) ?
    O4B C7B C8B C9B . . . . 0.4(3) ?
    C17B C7B C8B C9B . . . . 179.69(19) ?
    C7B C8B C9B O5B . . . . -178.79(19) ?
    C7B C8B C9B C10B . . . . 0.3(3) ?
    O5B C9B C10B C6B . . . . 176.94(18) ?
    C8B C9B C10B C6B . . . . -2.1(3) ?
    O5B C9B C10B C11B . . . . 2.2(3) ?
    C8B C9B C10B C11B . . . . -176.84(17) ?
    O6B C6B C10B C9B . . . . -175.38(19) ?
    O4B C6B C10B C9B . . . . 3.2(3) ?
    O6B C6B C10B C11B . . . . 0.0(3) ?
    O4B C6B C10B C11B . . . . 178.59(16) ?
    C9B C10B C11B C12B . . . . 60.5(2) ?
    C6B C10B C11B C12B . . . . -114.43(18) ?
    C9B C10B C11B C5B . . . . -72.5(2) ?
    C6B C10B C11B C5B . . . . 112.64(18) ?
    C4B C5B C11B C10B . . . . -115.59(19) ?
    C1B C5B C11B C10B . . . . 76.1(2) ?
    C4B C5B C11B C12B . . . . 108.99(18) ?
    C1B C5B C11B C12B . . . . -59.4(2) ?
    C10B C11B C12B C13B . . . . 3.6(3) ?
    C5B C11B C12B C13B . . . . 140.63(19) ?
    C10B C11B C12B C15B . . . . 175.72(16) ?
    C5B C11B C12B C15B . . . . -47.3(2) ?
    C15B C12B C13B S1B . . . . 0.5(2) ?
    C11B C12B C13B S1B . . . . 173.08(15) ?
    C14B S1B C13B C12B . . . . -0.51(18) ?
    C13B S1B C14B C15B . . . . 0.4(2) ?
    S1B C14B C15B C12B . . . . -0.2(3) ?
    C13B C12B C15B C14B . . . . -0.2(3) ?
    C11B C12B C15B C14B . . . . -173.36(19) ?
    C2C O1C C1C O3C . . . . 176.51(18) ?
    C2C O1C C1C C5C . . . . -4.1(3) ?
    C1C O1C C2C C3C . . . . 2.3(3) ?
    C1C O1C C2C C16C . . . . -178.7(2) ?
    O1C C2C C3C C4C . . . . 1.0(3) ?
    C16C C2C C3C C4C . . . . -177.7(2) ?
    C2C C3C C4C O2C . . . . 177.2(2) ?
    C2C C3C C4C C5C . . . . -2.6(3) ?
    O2C C4C C5C C1C . . . . -178.96(17) ?
    C3C C4C C5C C1C . . . . 0.8(3) ?
    O2C C4C C5C C11C . . . . 0.3(3) ?
    C3C C4C C5C C11C . . . . -179.90(17) ?
    O3C C1C C5C C4C . . . . -178.29(18) ?
    O1C C1C C5C C4C . . . . 2.4(3) ?
    O3C C1C C5C C11C . . . . 2.4(3) ?
    O1C C1C C5C C11C . . . . -176.84(16) ?
    C7C O4C C6C O6C . . . . -176.05(17) ?
    C7C O4C C6C C10C . . . . 3.1(3) ?
    C6C O4C C7C C8C . . . . -3.1(3) ?
    C6C O4C C7C C17C . . . . 176.25(18) ?
    O4C C7C C8C C9C . . . . 0.4(3) ?
    C17C C7C C8C C9C . . . . -178.8(2) ?
    C7C C8C C9C O5C . . . . -178.6(2) ?
    C7C C8C C9C C10C . . . . 2.2(3) ?
    O5C C9C C10C C6C . . . . 178.7(2) ?
    C8C C9C C10C C6C . . . . -2.0(3) ?
    O5C C9C C10C C11C . . . . -4.4(3) ?
    C8C C9C C10C C11C . . . . 174.84(19) ?
    O6C C6C C10C C9C . . . . 178.52(19) ?
    O4C C6C C10C C9C . . . . -0.5(3) ?
    O6C C6C C10C C11C . . . . 1.3(3) ?
    O4C C6C C10C C11C . . . . -177.67(15) ?
    C4C C5C C11C C10C . . . . 98.34(19) ?
    C1C C5C C11C C10C . . . . -82.4(2) ?
    C4C C5C C11C C12C . . . . -129.79(17) ?
    C1C C5C C11C C12C . . . . 49.5(2) ?
    C9C C10C C11C C5C . . . . 76.9(2) ?
    C6C C10C C11C C5C . . . . -106.18(18) ?
    C9C C10C C11C C12C . . . . -55.2(3) ?
    C6C C10C C11C C12C . . . . 121.73(17) ?
    C5C C11C C12C C13C . . . . -145.76(18) ?
    C10C C11C C12C C13C . . . . -13.5(3) ?
    C5C C11C C12C C15C . . . . 39.5(2) ?
    C10C C11C C12C C15C . . . . 171.75(17) ?
    C15C C12C C13C S1C . . . . 0.2(2) ?
    C11C C12C C13C S1C . . . . -175.07(14) ?
    C14C S1C C13C C12C . . . . 0.83(16) ?
    C13C S1C C14C C15C . . . . -1.43(14) ?
    C13C C12C C15C C14C . . . . -1.4(2) ?
    C11C C12C C15C C14C . . . . 173.99(15) ?
    S1C C14C C15C C12C . . . . 1.81(19) ?
    C2D O1D C1D O3D . . . . 179.64(18) ?
    C2D O1D C1D C5D . . . . -0.4(3) ?
    C1D O1D C2D C3D . . . . -0.7(3) ?
    C1D O1D C2D C16D . . . . -179.59(18) ?
    O1D C2D C3D C4D . . . . 0.2(3) ?
    C16D C2D C3D C4D . . . . 178.9(2) ?
    C2D C3D C4D O2D . . . . -179.47(18) ?
    C2D C3D C4D C5D . . . . 1.4(3) ?
    O2D C4D C5D C1D . . . . 178.42(16) ?
    C3D C4D C5D C1D . . . . -2.4(3) ?
    O2D C4D C5D C11D . . . . 3.8(2) ?
    C3D C4D C5D C11D . . . . -177.09(16) ?
    O3D C1D C5D C4D . . . . -178.13(19) ?
    O1D C1D C5D C4D . . . . 1.9(3) ?
    O3D C1D C5D C11D . . . . -3.6(3) ?
    O1D C1D C5D C11D . . . . 176.47(15) ?
    C7D O4D C6D O6D . . . . 178.33(17) ?
    C7D O4D C6D C10D . . . . -0.2(3) ?
    C6D O4D C7D C8D . . . . -0.1(3) ?
    C6D O4D C7D C17D . . . . -179.85(16) ?
    O4D C7D C8D C9D . . . . 0.0(3) ?
    C17D C7D C8D C9D . . . . 179.71(19) ?
    C7D C8D C9D O5D . . . . -178.09(18) ?
    C7D C8D C9D C10D . . . . 0.4(3) ?
    O5D C9D C10D C6D . . . . 177.68(18) ?
    C8D C9D C10D C6D . . . . -0.6(3) ?
    O5D C9D C10D C11D . . . . 3.5(3) ?
    C8D C9D C10D C11D . . . . -174.79(17) ?
    O6D C6D C10D C9D . . . . -177.77(19) ?
    O4D C6D C10D C9D . . . . 0.5(2) ?
    O6D C6D C10D C11D . . . . -2.9(3) ?
    O4D C6D C10D C11D . . . . 175.39(15) ?
    C9D C10D C11D C5D . . . . -71.9(2) ?
    C6D C10D C11D C5D . . . . 113.78(17) ?
    C9D C10D C11D C12D . . . . 62.5(2) ?
    C6D C10D C11D C12D . . . . -111.76(17) ?
    C4D C5D C11D C10D . . . . -108.44(19) ?
    C1D C5D C11D C10D . . . . 77.1(2) ?
    C4D C5D C11D C12D . . . . 116.38(18) ?
    C1D C5D C11D C12D . . . . -58.1(2) ?
    C10D C11D C12D C13D . . . . 3.4(3) ?
    C5D C11D C12D C13D . . . . 140.57(19) ?
    C10D C11D C12D C15D . . . . 173.48(17) ?
    C5D C11D C12D C15D . . . . -49.4(2) ?
    C15D C12D C13D S1D . . . . -0.7(2) ?
    C11D C12D C13D S1D . . . . 170.07(14) ?
    C14D S1D C13D C12D . . . . 0.55(18) ?
    C13D S1D C14D C15D . . . . -0.22(16) ?
    C13D C12D C15D C14D . . . . 0.5(2) ?
    C11D C12D C15D C14D . . . . -170.69(16) ?
    S1D C14D C15D C12D . . . . -0.1(2) ?
loop_
    _geom_hbond_atom_site_label_D
    _geom_hbond_atom_site_label_H
    _geom_hbond_atom_site_label_A
    _geom_hbond_site_symmetry_A
    _geom_hbond_distance_DH
    _geom_hbond_distance_HA
    _geom_hbond_distance_DA
    _geom_hbond_angle_DHA
    _geom_hbond_publ_flag
    O2A H2OA O6A . 0.82 1.78 2.562(2) 159 yes
    O5A H5OA O6D . 0.82 1.84 2.634(2) 164 yes
    O2B H2OB O6C 1_566 0.82 1.85 2.631(2) 158 yes
    O5B H5OB O3B . 0.82 1.71 2.529(2) 171 yes
    O2C H2OC O6B 1_544 0.82 1.84 2.663(2) 175 yes
    O5C H5OC O3C . 0.82 1.76 2.549(2) 163 yes
    O2D H2OD O3A . 0.82 1.82 2.6205(19) 166 yes
    O5D H5OD O3D . 0.82 1.81 2.546(2) 148 yes
    C3A H3AA O3C . 0.93 2.45 3.306(3) 154 yes
    C8A H8AA O6D . 0.93 2.38 3.072(2) 131 yes
    C3B H3BA O6A 2_575 0.93 2.51 3.258(2) 138 yes
    C3C H3CA O6B 1_544 0.93 2.52 3.193(3) 130 yes
    C11A H11A O3A . 0.98 2.34 2.871(2) 113 yes
    C11A H11A O5A . 0.98 2.30 2.805(2) 111 yes
    C11B H11B O2B . 0.98 2.22 2.768(2) 114 yes
    C11B H11B O6B . 0.98 2.27 2.835(2) 115 yes
    C11C H11C O2C . 0.98 2.35 2.826(2) 109 yes
    C11C H11C O6C . 0.98 2.36 2.875(2) 112 yes
    C11D H11D O2D . 0.98 2.23 2.777(2) 114 yes
    C11D H11D O6D . 0.98 2.27 2.833(2) 115 yes
    C13A H13A O4C 2_565 0.93 2.39 3.278(8) 159 yes
    C13B H13C O1A 4 0.93 2.51 3.311(3) 145 yes
    C13D H13E O1B 1_545 0.93 2.59 3.366(2) 142 yes
    C14A H14A O3C 1_565 0.93 2.33 3.183(4) 152 yes
    C14C H14D O1C 1_565 0.93 2.52 3.377(2) 154 yes
    C16B H16D O6A 2_575 0.96 2.58 3.382(3) 141 yes
