# Supplementary material for: 4-Hy­droxy-3-[(4-hy­droxy-6-methyl-2-oxo-3,6-dihydro-2H-pyran-3-yl)(3-thien­yl)meth­yl]-6-methyl-3,6-dihydro-2H-pyran-2-one
Source: Acta Crystallogr Sect E Struct Rep Online. 2011 Jan 26;67(Pt 2):o494–5. doi: 10.1107/S1600536811002716 (PMC3051638; doi:10.1107/S1600536811002716)
Supplement: Supplementary file 2 [file e-67-0o494-Isup2.hkl]

#
# h,k,l, Fc-squared, Fo-squared, sigma(Fo-squared) and status flag
#
data_I
_shelx_title ' ma7 in Pca2(1) (100K)'
_shelx_refln_list_code          4
_shelx_F_calc_maximum      620.62
_exptl_crystal_F_000      2880.00
_reflns_d_resolution_high  0.6962
 
loop_
 _symmetry_equiv_pos_as_xyz
 'x, y, z'
 '-x, -y, z+1/2'
 'x+1/2, -y, z'
 '-x+1/2, y, z+1/2'
 
_cell_length_a    30.6120
_cell_length_b     7.9982
_cell_length_c    25.6540
_cell_angle_alpha  90.000
_cell_angle_beta   90.000
_cell_angle_gamma  90.000
 
_shelx_F_squared_multiplier     1.000
 
loop_
 _refln_index_h
 _refln_index_k
 _refln_index_l
 _refln_F_squared_calc
 _refln_F_squared_meas
 _refln_F_squared_sigma
 _refln_observed_status
   0   0 -36     1372.23     1182.90     60.92 o
   2   0 -36      494.43      530.97     31.27 o
   4   0 -36       47.31       40.63     25.94 o
   6   0 -36      909.77      756.69     50.56 o
   8   0 -36      253.68      352.62     39.48 o
   0   1 -36     2083.75     2461.40     63.63 o
   1   1 -36      111.62      157.36     17.16 o
   2   1 -36      110.06      132.60     14.98 o
   3   1 -36      133.70      138.62     17.73 o
   4   1 -36      133.35      132.23     25.25 o
   5   1 -36       34.90       13.32     17.77 o
   6   1 -36      247.24      214.73     24.44 o
   7   1 -36       77.46      113.19     20.64 o
   8   1 -36      258.54      248.88     28.88 o
   0   2 -36      907.16     1002.76     62.01 o
   1   2 -36       10.88       27.28     12.56 o
   2   2 -36        3.35       16.84     14.60 o
   3   2 -36     1208.10     1170.06     52.60 o
   4   2 -36      200.80      188.00     18.95 o
   2   0 -35     1692.20     1743.43     51.10 o
   4   0 -35     1222.60     1393.14     44.53 o
   6   0 -35      398.91      436.74     41.96 o
   8   0 -35      618.37      669.04     46.98 o
  10   0 -35       98.21       90.37     29.15 o
  12   0 -35       60.98       90.37     28.91 o
   1   1 -35       66.13       62.56     13.53 o
   2   1 -35      241.53      295.18     21.92 o
   3   1 -35        1.80       -4.71     13.13 o
   4   1 -35      574.32      574.13     25.95 o
   5   1 -35       83.24      103.66     15.92 o
   6   1 -35      473.33      551.77     31.52 o
   7   1 -35      245.10      235.06     24.69 o
   8   1 -35        2.86       23.14     17.82 o
   9   1 -35       75.25      116.55     29.81 o
  10   1 -35       43.05       51.08     18.90 o
  11   1 -35      251.92      230.43     24.95 o
  12   1 -35       16.29       39.28     23.02 o
   1   2 -35     1295.27     1363.54     31.72 o
   2   2 -35       83.63      115.71     14.36 o
   3   2 -35       27.25       48.74     15.05 o
   4   2 -35      258.23      278.03     42.26 o
   5   2 -35      287.37      327.50     23.10 o
   6   2 -35      549.62      703.98     34.66 o
   7   2 -35      349.83      335.92     27.47 o
   8   2 -35       29.39       26.59     18.31 o
   9   2 -35      282.62      295.64     26.76 o
  10   2 -35      257.39      209.71     24.43 o
  11   2 -35       65.65       34.62     26.70 o
   1   3 -35      517.88      613.09     33.70 o
   2   3 -35      215.21      254.57     20.73 o
   3   3 -35      126.69      129.72     27.18 o
   4   3 -35       25.85       64.65     16.46 o
   5   3 -35      212.76      299.10     28.35 o
   6   3 -35      155.06      133.55     17.68 o
   7   3 -35      285.74      235.77     37.26 o
   0   0 -34     1865.74     2225.27     81.66 o
   2   0 -34      604.02      659.93     32.24 o
   4   0 -34      193.94      180.62     20.81 o
   6   0 -34      237.67      190.32     31.66 o
   8   0 -34       42.12       44.25     24.79 o
  10   0 -34       90.78       98.64     28.04 o
  12   0 -34      370.36      484.47     44.11 o
  14   0 -34     2155.82     2258.51     88.32 o
  16   0 -34       84.52      121.45     37.68 o
   0   1 -34        0.09       11.50     16.57 o
   1   1 -34      209.66      258.75     16.95 o
   2   1 -34      304.33      374.38     20.15 o
   3   1 -34       68.14      111.21     13.43 o
   4   1 -34      152.89      214.41     15.41 o
   5   1 -34      598.68      669.60     26.46 o
   6   1 -34       65.24       90.39     50.21 o
   7   1 -34       19.64       36.46     18.05 o
   8   1 -34      109.60      126.44     27.66 o
   9   1 -34      319.07      312.10     26.36 o
  10   1 -34       90.06       70.71     19.45 o
  11   1 -34      139.39      170.86     22.63 o
  12   1 -34       22.23       24.67     17.63 o
  13   1 -34      142.26      186.17     23.73 o
  14   1 -34      420.28      446.56     61.76 o
  15   1 -34      723.59      694.16     31.69 o
  16   1 -34      800.86      835.20     58.65 o
   0   2 -34     1618.39     1803.94     51.53 o
   1   2 -34      292.50      322.13     18.13 o
   2   2 -34      101.80      141.42     14.28 o
   3   2 -34      150.09      136.68     14.34 o
   4   2 -34      113.43      105.54     16.33 o
   5   2 -34       29.63       36.50     14.45 o
   6   2 -34      289.54      329.74     31.07 o
   7   2 -34      123.75       96.65     20.05 o
   8   2 -34      364.71      454.21     48.98 o
   9   2 -34       12.89       11.53     25.27 o
  10   2 -34      227.20      291.37     26.47 o
  11   2 -34       12.92      -11.59     16.75 o
  12   2 -34      213.25      309.60     27.41 o
  13   2 -34      142.67      136.26     24.83 o
  14   2 -34      971.85      995.91     36.03 o
   0   3 -34      402.57      437.14     28.91 o
   1   3 -34      111.55      154.69     14.85 o
   2   3 -34      154.52      165.15     18.14 o
   3   3 -34      117.85      149.34     23.63 o
   4   3 -34      577.57      721.67     28.30 o
   5   3 -34       49.64       45.45     15.56 o
   6   3 -34      296.81      372.38     23.12 o
   7   3 -34      272.66      311.93     30.16 o
   8   3 -34       85.87      103.05     32.83 o
   9   3 -34      521.77      526.64     32.42 o
  10   3 -34       24.29       44.74     19.11 o
  11   3 -34      409.83      531.26     45.39 o
  12   3 -34       15.84       -0.94     17.87 o
   0   4 -34      378.66      339.99     42.66 o
   1   4 -34      118.17      190.66     18.85 o
   2   4 -34      403.96      416.50     24.35 o
   3   4 -34      197.33      236.89     20.23 o
   4   4 -34       85.41       75.72     16.83 o
   5   4 -34      596.63      707.16     45.27 o
   6   4 -34      175.40      173.30     18.93 o
   2   0 -33      106.95       98.64     24.29 o
   4   0 -33      191.64      135.18     19.40 o
   6   0 -33      818.22      855.32     49.15 o
   8   0 -33       53.45       70.99     25.92 o
  10   0 -33      393.25      351.54     37.89 o
  12   0 -33     1031.74     1066.78     58.50 o
  14   0 -33      113.90      157.11     25.14 o
  16   0 -33      379.41      418.63     34.16 o
  18   0 -33      121.42      112.20     21.05 o
   1   1 -33      538.16      665.24     29.09 o
   2   1 -33       91.99      106.40     14.27 o
   3   1 -33       77.84       57.84     12.11 o
   4   1 -33      494.60      518.79     20.21 o
   5   1 -33      297.63      336.06     20.75 o
   6   1 -33      327.21      344.83     20.76 o
   7   1 -33      145.34      145.54     36.83 o
   8   1 -33      696.42      653.85     32.64 o
   9   1 -33      190.45      197.37     22.57 o
  10   1 -33     1001.15     1101.50     68.57 o
  11   1 -33      185.89      192.49     31.25 o
  12   1 -33      535.48      568.27     34.44 o
  13   1 -33       76.74       95.08     17.54 o
  14   1 -33      156.85      193.92     24.68 o
  15   1 -33      274.18      253.16     22.79 o
  16   1 -33      810.43      800.06     27.90 o
  17   1 -33      181.92      197.16     20.97 o
  18   1 -33       51.68       68.64     15.01 o
   1   2 -33      592.68      596.18     21.71 o
   2   2 -33       81.77       77.42     15.82 o
   3   2 -33        1.12       13.66     11.17 o
   4   2 -33       55.40       29.30     14.08 o
   5   2 -33       36.61       32.46     13.84 o
   6   2 -33       67.52       62.52     23.30 o
   7   2 -33      560.87      646.75     25.63 o
   8   2 -33       10.20       12.73     16.62 o
   9   2 -33      271.70      288.49     25.87 o
  10   2 -33      422.61      467.17     30.56 o
  11   2 -33      115.86      159.64     33.99 o
  12   2 -33      371.08      328.33     27.40 o
  13   2 -33       59.13       45.01     16.35 o
  14   2 -33       36.95       48.94     16.53 o
  15   2 -33      187.63      198.80     20.55 o
  16   2 -33      657.24      655.35     28.30 o
  17   2 -33      352.78      346.99     22.33 o
   1   3 -33       45.02       37.16     12.76 o
   2   3 -33      866.30      970.07     40.39 o
   3   3 -33      332.08      354.74     28.00 o
   4   3 -33      389.37      473.46     24.59 o
   5   3 -33       78.25       81.46     15.85 o
   6   3 -33      387.58      424.64     27.35 o
   7   3 -33      256.82      242.36     21.86 o
   8   3 -33      279.25      303.37     26.33 o
   9   3 -33      686.00      603.11     32.57 o
  10   3 -33      700.72      737.17     97.37 o
  11   3 -33      122.44      142.66     28.89 o
  12   3 -33      409.75      322.65     27.96 o
  13   3 -33       18.54       28.82     16.76 o
  14   3 -33      207.94      176.97     24.40 o
  15   3 -33       27.20        0.29     26.59 o
   1   4 -33      139.32      158.11     23.13 o
   2   4 -33      146.32      140.49     24.92 o
   3   4 -33      230.67      224.77     19.70 o
   4   4 -33      219.58      246.10     20.20 o
   5   4 -33      417.24      380.92     23.36 o
   6   4 -33      385.95      402.09     31.32 o
   7   4 -33      107.34      107.07     16.95 o
   8   4 -33       47.82       26.18     18.43 o
   9   4 -33      137.69       95.87     35.75 o
  10   4 -33      564.26      701.03     35.38 o
  11   4 -33      213.00      266.94     26.59 o
   1   5 -33      222.67      229.99     43.65 o
   2   5 -33       93.02       92.44     17.01 o
   3   5 -33      373.27      357.06     30.44 o
   0   0 -32     2337.07     2298.70     82.56 o
   2   0 -32      664.14      699.59     47.05 o
   4   0 -32       89.47       96.33     20.84 o
   6   0 -32      936.81      937.11     34.26 o
   8   0 -32      304.75      307.76     36.24 o
  10   0 -32     1356.47     1526.23     66.14 o
  12   0 -32       60.65       80.57     26.33 o
  14   0 -32      928.45      852.08     41.11 o
  16   0 -32      695.16      616.91     33.06 o
  18   0 -32      751.49      777.63     38.38 o
  20   0 -32        5.39       22.91     17.47 o
   0   1 -32     1513.99     1455.10     45.24 o
   1   1 -32      317.37      351.36     21.57 o
   2   1 -32      152.62      174.29     14.27 o
   3   1 -32       63.55       85.22     12.34 o
   4   1 -32      233.24      229.21     15.06 o
   5   1 -32      375.90      414.50     18.53 o
   6   1 -32      818.50      788.32     27.25 o
   7   1 -32      181.18      200.55     17.39 o
   8   1 -32      385.09      400.49     27.47 o
   9   1 -32      200.05      192.63     33.95 o
  10   1 -32      928.18      949.82     37.41 o
  11   1 -32       29.58       16.71     17.10 o
  12   1 -32      118.16      170.51     25.83 o
  13   1 -32      124.20      138.76     18.18 o
  14   1 -32      951.68     1029.71     38.14 o
  15   1 -32       16.71       57.02     13.55 o
  16   1 -32      227.35      264.46     22.66 o
  17   1 -32      150.21      161.80     16.51 o
  18   1 -32     1136.41     1188.88     29.64 o
  19   1 -32      324.33      342.19     19.39 o
  20   1 -32     1085.67     1071.16     32.74 o
  21   1 -32       18.40       48.46     18.84 o
   0   2 -32      279.39      320.88     50.02 o
   1   2 -32      562.89      635.66     21.77 o
   2   2 -32      111.31      109.73     13.08 o
   3   2 -32      623.79      636.94     21.75 o
   4   2 -32      300.38      276.79     16.49 o
   5   2 -32      288.67      306.47     25.95 o
   6   2 -32      267.50      268.08     19.33 o
   7   2 -32      195.38      214.79     18.25 o
   8   2 -32      119.69      103.40     19.30 o
   9   2 -32       37.75       62.91     17.70 o
  10   2 -32      128.15      165.65     32.69 o
  11   2 -32      269.56      245.12     24.16 o
  12   2 -32      101.27      100.05     17.37 o
  13   2 -32      101.70      125.23     17.95 o
  14   2 -32      168.55      165.48     17.47 o
  15   2 -32      396.39      439.86     48.02 o
  16   2 -32       15.91       13.81     12.95 o
  17   2 -32       99.62      131.77     17.62 o
  18   2 -32       55.01       35.85     13.54 o
  19   2 -32      139.32      157.55     16.65 o
  20   2 -32       12.29       -5.84     14.85 o
   0   3 -32      666.41      739.46     79.12 o
   1   3 -32      461.75      514.14     20.44 o
   2   3 -32       29.96       39.52     14.45 o
   3   3 -32       14.07       30.46     11.21 o
   4   3 -32      136.28      144.77     24.81 o
   5   3 -32       81.61       69.41     20.20 o
   6   3 -32      378.67      425.63     30.30 o
   7   3 -32       89.92       81.47     14.86 o
   8   3 -32      227.23      255.89     19.26 o
   9   3 -32       77.35      103.83     20.09 o
  10   3 -32      270.39      304.78     26.50 o
  11   3 -32      257.97      232.73     21.47 o
  12   3 -32        1.51        6.63     15.17 o
  13   3 -32      379.69      341.74     24.24 o
  14   3 -32      416.85      463.50     24.46 o
  15   3 -32      414.11      397.95     23.31 o
  16   3 -32      300.99      262.38     20.43 o
  17   3 -32       75.98       68.87     14.44 o
  18   3 -32      169.50      201.93     23.81 o
   0   4 -32      564.18      712.53     69.85 o
   1   4 -32      534.38      590.13     22.12 o
   2   4 -32      453.89      512.25     27.21 o
   3   4 -32      191.55      183.02     18.54 o
   4   4 -32      167.63      156.25     17.59 o
   5   4 -32       21.17       -1.46     16.29 o
   6   4 -32       82.03       74.87     15.75 o
   7   4 -32       19.81       22.97     14.28 o
   8   4 -32      461.61      501.77     25.17 o
   9   4 -32       62.64       93.90     20.07 o
  10   4 -32       25.13       31.70     18.34 o
  11   4 -32      152.83      178.69     22.51 o
  12   4 -32      294.91      316.92     23.92 o
  13   4 -32      911.07      920.97     34.03 o
  14   4 -32      335.36      324.72     20.90 o
  15   4 -32      159.91      186.73     25.71 o
   0   5 -32      117.29      166.72     35.04 o
   1   5 -32      631.38      652.43     27.55 o
   2   5 -32       13.79        4.84     16.11 o
   3   5 -32      653.36      658.38     35.02 o
   4   5 -32       60.74       67.14     16.04 o
   5   5 -32      509.51      495.83     29.33 o
   6   5 -32       51.99       79.83     17.73 o
   7   5 -32        8.25       21.98     14.56 o
   8   5 -32      123.03      148.13     22.53 o
   9   5 -32      237.73      238.05     26.03 o
  10   5 -32       46.19        9.66     27.91 o
   2   0 -31      120.15      184.79     28.57 o
   4   0 -31       93.09       80.48     16.54 o
   6   0 -31      513.79      457.10     38.16 o
   8   0 -31      765.23      831.86     48.40 o
  10   0 -31      571.96      620.23     42.72 o
  12   0 -31     1553.52     1487.59     51.87 o
  14   0 -31      639.28      655.10     32.94 o
  16   0 -31      119.21      137.51     20.11 o
  18   0 -31        8.44       40.46     30.01 o
  20   0 -31       17.97       22.80     16.71 o
  22   0 -31       90.62       88.79     26.26 o
   1   1 -31      442.73      449.86     18.67 o
   2   1 -31       87.30      103.20     12.26 o
   3   1 -31       98.10       97.15     12.01 o
   4   1 -31       88.22      111.37     12.36 o
   5   1 -31      210.93      210.14     14.30 o
   6   1 -31      318.28      405.87     17.61 o
   7   1 -31       94.29       84.68     24.83 o
   8   1 -31       28.36       28.93     15.68 o
   9   1 -31      643.79      688.06     32.02 o
  10   1 -31       93.51      102.22     18.27 o
  11   1 -31      196.47      214.94     29.29 o
  12   1 -31     2020.68     2011.61     48.10 o
  13   1 -31      114.48      180.53     17.37 o
  14   1 -31      922.86      956.41     32.02 o
  15   1 -31      284.09      334.04     19.50 o
  16   1 -31      530.07      561.50     22.16 o
  17   1 -31      129.55      128.32     14.39 o
  18   1 -31       38.73       30.86     11.90 o
  19   1 -31      714.43      720.43     26.08 o
  20   1 -31       69.35      103.09     15.88 o
  21   1 -31       10.36       21.87     13.23 o
  22   1 -31      168.48      144.96     24.66 o
  23   1 -31      617.18      526.64     33.27 o
   1   2 -31      288.67      328.20     40.45 o
   2   2 -31      607.08      625.36     20.91 o
   3   2 -31       91.02      119.67     15.82 o
   4   2 -31      123.64      119.23     12.63 o
   5   2 -31      435.13      444.01     29.88 o
   6   2 -31       30.14       10.06     12.41 o
   7   2 -31       68.89       85.54     14.25 o
   8   2 -31       40.41       37.49     13.26 o
   9   2 -31      528.46      488.47     36.31 o
  10   2 -31      130.22      136.98     17.71 o
  11   2 -31       11.01       25.35     14.54 o
  12   2 -31      425.87      424.57     24.81 o
  13   2 -31      223.23      267.71     19.45 o
  14   2 -31      998.97     1006.32     31.00 o
  15   2 -31      809.73      825.29     41.57 o
  16   2 -31      146.92      195.34     16.96 o
  17   2 -31       34.30       58.95     13.15 o
  18   2 -31      302.22      300.91     18.53 o
  19   2 -31       50.83       78.85     15.15 o
  20   2 -31      192.47      235.26     19.77 o
  21   2 -31      368.88      378.72     32.08 o
  22   2 -31       44.59       70.88     16.55 o
   1   3 -31      237.02      285.10     16.63 o
   2   3 -31      469.04      450.80     19.28 o
   3   3 -31      231.71      223.58     15.31 o
   4   3 -31      283.21      317.44     29.79 o
   5   3 -31      210.09      186.45     17.99 o
   6   3 -31      354.70      442.72     23.18 o
   7   3 -31       30.42       19.91     14.03 o
   8   3 -31      163.15      176.32     17.37 o
   9   3 -31      657.46      701.86    104.77 o
  10   3 -31       84.71      113.40     20.57 o
  11   3 -31      349.75      367.39     23.61 o
  12   3 -31      153.54      199.67     24.76 o
  13   3 -31      424.37      483.31     24.17 o
  14   3 -31      568.43      702.14     27.68 o
  15   3 -31       45.44       66.04     15.05 o
  16   3 -31      122.48      109.32     16.43 o
  17   3 -31       35.52       29.43     13.88 o
  18   3 -31      485.18      470.06     25.49 o
  19   3 -31      409.86      404.48     27.32 o
  20   3 -31      152.37      143.92     20.45 o
   1   4 -31      139.39      157.39     14.11 o
   2   4 -31      422.36      480.42     29.04 o
   3   4 -31       72.15      114.79     16.41 o
   4   4 -31      481.54      486.60     34.74 o
   5   4 -31      152.84      119.85     16.57 o
   6   4 -31      100.98      119.68     16.31 o
   7   4 -31       61.53       66.40     15.24 o
   8   4 -31      298.29      340.92     21.58 o
   9   4 -31      147.87      119.20     21.04 o
  10   4 -31        1.11       -4.10     18.72 o
  11   4 -31      502.54      499.51     27.71 o
  12   4 -31      857.97      894.84     40.19 o
  13   4 -31       94.00       88.75     16.15 o
  14   4 -31      657.56      717.18     32.10 o
  15   4 -31      320.56      299.01     19.89 o
  16   4 -31       74.71       96.65     15.10 o
  17   4 -31      213.01      198.27     19.79 o
   1   5 -31      358.32      380.02     22.62 o
   2   5 -31       76.27      139.68     17.48 o
   3   5 -31      326.68      356.37     22.60 o
   4   5 -31      340.51      370.77     50.69 o
   5   5 -31       40.59       35.44     14.40 o
   6   5 -31       19.37       28.50     14.75 o
   7   5 -31      209.32      284.24     22.52 o
   8   5 -31      426.10      520.78     25.59 o
   9   5 -31      262.36      224.87     25.31 o
  10   5 -31      298.41      362.14     28.70 o
  11   5 -31      156.42      209.14     21.69 o
  12   5 -31      408.72      501.48     28.23 o
  13   5 -31      157.93      114.56     30.50 o
   1   6 -31      221.94      221.65     71.11 o
   2   6 -31      342.73      429.47     33.97 o
   3   6 -31      551.89      506.22     40.20 o
   4   6 -31      169.31      259.02     38.56 o
   5   6 -31       15.14       10.27     24.13 o
   0   0 -30      162.97      149.52     26.42 o
   2   0 -30     7168.94     6790.88    172.70 o
   4   0 -30      127.36      115.89     33.05 o
   6   0 -30     2019.92     2190.11     88.38 o
   8   0 -30      476.74      511.70     41.27 o
  10   0 -30        8.78       20.27     17.30 o
  12   0 -30      118.08      126.19     22.08 o
  14   0 -30      291.39      290.06     23.80 o
  16   0 -30      507.33      416.58     51.54 o
  18   0 -30     2218.30     2334.80     57.99 o
  20   0 -30      240.00      223.69     55.43 o
  22   0 -30      724.42      726.98     40.20 o
  24   0 -30       61.59      115.65     51.73 o
   0   1 -30       28.74       15.48     24.02 o
   1   1 -30       79.97       76.24     16.30 o
   2   1 -30      955.23      826.36     26.38 o
   3   1 -30      218.86      267.40     25.52 o
   4   1 -30       66.77       61.65     11.14 o
   5   1 -30     1115.62     1178.55     28.46 o
   6   1 -30      226.99      255.82     16.82 o
   7   1 -30       60.89       70.66     13.58 o
   8   1 -30       51.38       59.34     19.58 o
   9   1 -30      110.35      137.91     17.77 o
  10   1 -30       29.45       18.87     19.28 o
  11   1 -30       18.37       -4.61     12.80 o
  12   1 -30      202.40      207.29     15.70 o
  13   1 -30      424.62      433.01     20.76 o
  14   1 -30      113.07      118.64     19.03 o
  15   1 -30      455.07      526.26     21.22 o
  16   1 -30      713.24      698.00     23.61 o
  17   1 -30      147.08      172.34     14.91 o
  18   1 -30     1136.61     1135.24     28.30 o
  19   1 -30      553.74      504.39     22.70 o
  20   1 -30       11.78       17.52     11.73 o
  21   1 -30      103.95       94.16     14.42 o
  22   1 -30       95.86      124.09     17.46 o
  23   1 -30        4.42      -12.31     12.31 o
  24   1 -30      215.69      200.98     23.68 o
  25   1 -30       93.35       79.73     18.77 o
   0   2 -30     1022.93      960.08     35.45 o
   1   2 -30      341.49      363.11     18.17 o
   2   2 -30      185.60      154.94     14.93 o
   3   2 -30      188.20      216.83     19.77 o
   4   2 -30       46.87       44.79     10.69 o
   5   2 -30      698.81      626.05     20.27 o
   6   2 -30       96.98      139.88     15.37 o
   7   2 -30      711.78      717.01     33.59 o
   8   2 -30       30.92       37.99     12.29 o
   9   2 -30      858.02      811.37     47.45 o
  10   2 -30        9.14        0.99     13.85 o
  11   2 -30      833.93      840.82     36.33 o
  12   2 -30        6.25       22.18     16.64 o
  13   2 -30      334.71      384.66     21.38 o
  14   2 -30      297.76      322.56     21.48 o
  15   2 -30      154.87      123.10     14.50 o
  16   2 -30      150.68      120.96     14.77 o
  17   2 -30      376.98      377.45     19.00 o
  18   2 -30      313.57      367.53     21.73 o
  19   2 -30      328.40      338.76     28.39 o
  20   2 -30       53.00       63.76     13.75 o
  21   2 -30      243.60      244.46     19.43 o
  22   2 -30       49.60       56.45     15.37 o
  23   2 -30      171.11      134.11     18.92 o
  24   2 -30       13.64      -16.40     16.40 o
   0   3 -30      366.45      352.33     55.90 o
   1   3 -30      301.09      319.20     22.36 o
   2   3 -30      389.06      442.09     25.74 o
   3   3 -30       53.77       83.22     11.73 o
   4   3 -30      548.86      578.34     30.56 o
   5   3 -30      324.80      354.36     20.92 o
   6   3 -30       38.73       52.78     13.78 o
   7   3 -30       83.32       76.34     14.16 o
   8   3 -30       43.75       62.82     13.86 o
   9   3 -30       49.15       44.70     12.05 o
  10   3 -30      431.66      497.32     26.29 o
  11   3 -30       32.34       33.64     15.85 o
  12   3 -30       34.24       49.14     13.65 o
  13   3 -30      160.08      159.14     16.44 o
  14   3 -30       16.14       27.29     13.13 o
  15   3 -30      376.81      424.54     23.93 o
  16   3 -30       48.80       41.44     12.96 o
  17   3 -30      540.35      520.40     30.24 o
  18   3 -30      233.50      254.00     20.20 o
  19   3 -30       37.33       39.92     12.43 o
  20   3 -30       80.66       69.90     13.10 o
  21   3 -30       56.13       94.28     15.37 o
  22   3 -30      189.86      189.24     17.80 o
   0   4 -30      288.54      254.12     22.17 o
   1   4 -30      537.41      588.23     20.62 o
   2   4 -30      100.56      135.52     13.43 o
   3   4 -30      253.34      257.37     37.71 o
   4   4 -30      110.17       93.17     16.59 o
   5   4 -30      313.03      319.22     20.97 o
   6   4 -30      656.27      699.29     27.28 o
   7   4 -30      178.06      240.31     21.89 o
   8   4 -30      318.78      327.03     20.85 o
   9   4 -30      103.62      120.43     14.74 o
  10   4 -30      300.16      350.17     23.29 o
  11   4 -30      162.11      182.90     19.50 o
  12   4 -30       90.46       92.75     15.18 o
  13   4 -30      600.63      529.31     26.53 o
  14   4 -30      760.79      798.63     26.87 o
  15   4 -30      450.09      509.83     23.34 o
  16   4 -30      122.44      154.79     28.94 o
  17   4 -30      690.32      763.73     31.56 o
  18   4 -30      191.02      180.90     20.02 o
  19   4 -30      506.28      486.15     28.78 o
  20   4 -30      105.55      130.61     19.53 o
   0   5 -30     1575.77     1501.12     50.02 o
   1   5 -30      260.84      256.65     33.65 o
   2   5 -30       42.75       57.15     16.74 o
   3   5 -30      142.26      124.80     16.76 o
   4   5 -30       70.36      115.83     16.51 o
   5   5 -30      672.60      722.89     28.18 o
   6   5 -30      249.91      270.66     20.68 o
   7   5 -30      153.07      147.25     17.58 o
   8   5 -30      198.59      278.03     26.95 o
   9   5 -30      760.38      756.81     28.37 o
  10   5 -30      305.57      341.80     35.82 o
  11   5 -30      160.67      148.36     19.04 o
  12   5 -30     1421.87     1560.05     39.15 o
  13   5 -30      479.33      547.56     25.69 o
  14   5 -30      165.81      145.97     30.24 o
  15   5 -30      351.54      481.13     25.18 o
  16   5 -30       63.49       36.08     16.54 o
   0   6 -30      284.79      262.06     39.35 o
   1   6 -30      665.46      758.60     39.41 o
   2   6 -30      242.38      276.78     22.97 o
   3   6 -30        6.64       46.82     15.42 o
   4   6 -30      824.22      878.23     31.40 o
   5   6 -30      676.42      766.45     29.70 o
   6   6 -30       78.99       99.59     21.54 o
   7   6 -30      484.65      466.54     25.66 o
   8   6 -30      118.64      115.80     17.54 o
   9   6 -30      260.47      297.82     59.97 o
  10   6 -30      124.80      113.01     18.48 o
   2   0 -29     1711.35     1649.18     93.91 o
   4   0 -29       25.40       34.20     14.20 o
   6   0 -29      661.60      705.64     50.78 o
   8   0 -29      742.17      865.90     37.82 o
  10   0 -29      652.71      585.11     51.40 o
  12   0 -29      489.95      629.04     39.49 o
  14   0 -29      181.16      187.76     20.47 o
  16   0 -29      869.95      779.75     33.41 o
  18   0 -29      658.96      660.55     44.27 o
  20   0 -29      378.85      381.30     29.77 o
  22   0 -29     1171.82      979.34     41.91 o
  24   0 -29     1038.51     1010.44     42.88 o
  26   0 -29       22.45       37.89     21.11 o
   1   1 -29       54.68       66.77     10.70 o
   2   1 -29      232.06      257.86     14.75 o
   3   1 -29      303.74      313.71     18.72 o
   4   1 -29       35.19       38.66     10.06 o
   5   1 -29       77.28       97.05     11.36 o
   6   1 -29      369.80      383.59     18.85 o
   7   1 -29       60.36       86.60     10.79 o
   8   1 -29      506.12      422.03     29.64 o
   9   1 -29       47.86       53.44     13.82 o
  10   1 -29       50.28       83.02     17.98 o
  11   1 -29      236.35      230.40     15.79 o
  12   1 -29      540.28      574.54     22.01 o
  13   1 -29       57.68       37.53     10.79 o
  14   1 -29      133.99      132.36     13.09 o
  15   1 -29      143.86      146.72     13.57 o
  16   1 -29      316.86      320.30     16.12 o
  17   1 -29       24.67       32.48     10.40 o
  18   1 -29      137.35      103.75     12.33 o
  19   1 -29       62.17       56.89     14.44 o
  20   1 -29       96.90      102.53     13.04 o
  21   1 -29      282.22      277.91     19.03 o
  22   1 -29      110.09       93.95     14.85 o
  23   1 -29       16.43       16.25     11.70 o
  24   1 -29      475.66      422.27     21.69 o
  25   1 -29       40.80       73.04     16.76 o
  26   1 -29      558.90      497.04     28.13 o
   1   2 -29       53.81       77.16     12.58 o
   2   2 -29      776.40      774.70     21.78 o
   3   2 -29      217.44      228.47     22.76 o
   4   2 -29      233.25      216.51     13.97 o
   5   2 -29      793.16      741.20     20.99 o
   6   2 -29       26.14       32.92     11.82 o
   7   2 -29      213.22      257.59     17.78 o
   8   2 -29      646.84      613.87     21.68 o
   9   2 -29      854.60      845.48     24.36 o
  10   2 -29      100.45      100.35     14.10 o
  11   2 -29      433.00      395.88     20.87 o
  12   2 -29       98.03      121.71     13.50 o
  13   2 -29       80.52      108.70     13.39 o
  14   2 -29      383.78      395.87     34.08 o
  15   2 -29      263.00      259.48     16.10 o
  16   2 -29      150.12      119.79     12.46 o
  17   2 -29       92.49       87.17     12.15 o
  18   2 -29      443.01      515.28     33.67 o
  19   2 -29      367.84      339.70     19.17 o
  20   2 -29      380.49      464.77     26.72 o
  21   2 -29       73.84       88.81     13.21 o
  22   2 -29       11.58       11.87     11.23 o
  23   2 -29      285.41      279.94     20.21 o
  24   2 -29      151.15      162.62     20.08 o
  25   2 -29       38.35       71.09     16.48 o
   1   3 -29      126.25      155.49     13.27 o
   2   3 -29      148.79      208.34     14.16 o
   3   3 -29      136.91      175.31     15.91 o
   4   3 -29      206.82      213.82     14.75 o
   5   3 -29      471.41      492.13     22.91 o
   6   3 -29      133.05      121.33     15.34 o
   7   3 -29       26.11       15.16     12.23 o
   8   3 -29      437.12      476.75     20.78 o
   9   3 -29      216.70      244.28     16.10 o
  10   3 -29      186.59      212.17     23.60 o
  11   3 -29       99.62      137.31     15.40 o
  12   3 -29      766.60      804.15     26.44 o
  13   3 -29      392.47      434.19     22.41 o
  14   3 -29      242.66      308.03     19.83 o
  15   3 -29        9.98       26.32     12.23 o
  16   3 -29      383.79      374.61     18.59 o
  17   3 -29        2.35        5.93     11.74 o
  18   3 -29      106.42       97.43     13.30 o
  19   3 -29      275.89      201.48     27.00 o
  20   3 -29     1045.42     1138.44     28.36 o
  21   3 -29       82.06      110.37     13.96 o
  22   3 -29      241.69      242.88     17.03 o
  23   3 -29      206.86      265.60     19.15 o
  24   3 -29      239.88      234.09     24.37 o
   1   4 -29       65.11       73.09     11.73 o
   2   4 -29      462.75      467.06     18.96 o
   3   4 -29        9.07       15.90     10.03 o
   4   4 -29      325.74      322.61     20.65 o
   5   4 -29       44.50       33.32     20.57 o
   6   4 -29       58.92       73.40     17.19 o
   7   4 -29       54.29       79.37     14.87 o
   8   4 -29      608.45      597.94     22.68 o
   9   4 -29      136.29      139.29     17.17 o
  10   4 -29       16.03       32.92     12.89 o
  11   4 -29       24.30        8.11     12.63 o
  12   4 -29      287.09      263.75     18.94 o
  13   4 -29       82.58       68.50     13.50 o
  14   4 -29      553.19      528.12     23.18 o
  15   4 -29      382.28      383.07     20.64 o
  16   4 -29       73.36      108.11     15.08 o
  17   4 -29      310.50      345.01     23.55 o
  18   4 -29       58.02       57.04     13.75 o
  19   4 -29      382.59      317.66     19.61 o
  20   4 -29      205.08      199.76     19.59 o
  21   4 -29      172.03      185.32     17.83 o
  22   4 -29       27.26       22.57     14.97 o
   1   5 -29      160.66      187.15     14.47 o
   2   5 -29       66.31       60.26     24.15 o
   3   5 -29      359.74      392.30     22.55 o
   4   5 -29      276.70      270.55     19.89 o
   5   5 -29       44.19       41.76     14.33 o
   6   5 -29      988.16     1110.91     33.22 o
   7   5 -29       29.77       41.78     14.62 o
   8   5 -29      148.90      186.54     17.78 o
   9   5 -29      223.58      190.83     16.52 o
  10   5 -29      190.69      192.01     19.48 o
  11   5 -29       81.41       94.92     15.31 o
  12   5 -29      259.70      219.37     32.19 o
  13   5 -29      129.63       93.77     15.73 o
  14   5 -29      112.53      187.15     17.90 o
  15   5 -29      147.55      150.46     17.22 o
  16   5 -29      952.02      911.52     30.12 o
  17   5 -29      236.40      157.41     26.61 o
  18   5 -29       84.57      124.73     23.99 o
  19   5 -29       66.69       33.61     32.70 o
   1   6 -29      528.75      562.63     56.10 o
   2   6 -29       36.05       86.34     15.58 o
   3   6 -29      572.09      625.46     27.65 o
   4   6 -29       52.07       23.81     22.22 o
   5   6 -29      145.38      166.76     18.73 o
   6   6 -29      129.78      138.03     20.01 o
   7   6 -29        8.44       13.73     14.50 o
   8   6 -29      208.45      289.80     28.59 o
   9   6 -29     1322.99     1273.52     56.41 o
  10   6 -29      148.45      174.16     20.09 o
  11   6 -29       15.55       28.24     21.41 o
  12   6 -29       94.95       86.39     16.16 o
  13   6 -29      312.22      326.17     21.92 o
  14   6 -29      236.70      287.81     29.11 o
   1   7 -29      552.79      518.04     35.99 o
   2   7 -29      487.04      547.05     36.79 o
   3   7 -29      326.77      270.32     47.26 o
   0   0 -28     1418.69     1321.78     56.06 o
   2   0 -28      510.07      555.61     42.07 o
   4   0 -28     1581.81     1454.55     70.50 o
   6   0 -28     1081.27     1062.41     34.24 o
   8   0 -28      371.63      441.93     21.12 o
  10   0 -28      279.87      272.01     21.66 o
  12   0 -28      215.22      306.18     40.08 o
  14   0 -28      743.39      707.96     31.68 o
  16   0 -28      462.59      415.30     23.07 o
  18   0 -28      365.49      360.05     22.26 o
  20   0 -28     1197.37     1148.70     42.89 o
  22   0 -28     1502.40     1479.25     55.19 o
  24   0 -28      896.78      874.30     39.73 o
  26   0 -28      497.66      525.93     31.41 o
  28   0 -28      258.89      314.45     40.70 o
   0   1 -28       78.54      137.41     18.42 o
   1   1 -28      785.77      743.09     35.40 o
   2   1 -28      939.44      885.51     22.79 o
   3   1 -28     1095.21     1001.62     24.13 o
   4   1 -28      413.15      402.62     17.15 o
   5   1 -28       71.59       52.99     10.21 o
   6   1 -28      960.16      952.13     23.25 o
   7   1 -28      434.99      409.55     15.73 o
   8   1 -28     1326.79     1247.26     28.44 o
   9   1 -28     1264.95     1158.69     23.89 o
  10   1 -28       48.14       34.61     14.53 o
  11   1 -28       92.70       87.76     19.86 o
  12   1 -28      122.55       71.25     11.26 o
  13   1 -28      705.33      725.55     21.97 o
  14   1 -28       45.03       32.08      9.77 o
  15   1 -28      556.56      686.46     20.83 o
  16   1 -28      718.21      809.41     21.56 o
  17   1 -28      336.98      323.92     15.05 o
  18   1 -28      334.39      311.60     16.69 o
  19   1 -28      120.51      107.68     12.60 o
  20   1 -28      498.44      475.89     22.92 o
  21   1 -28      457.35      512.04     23.44 o
  22   1 -28      761.49      712.50     26.30 o
  23   1 -28       60.52       71.05     13.13 o
  24   1 -28      123.99      151.74     16.56 o
  25   1 -28      255.43      249.88     17.69 o
  26   1 -28      459.51      562.94     27.59 o
  27   1 -28      238.02      255.90     20.57 o
  28   1 -28      261.08      255.69     28.43 o
   0   2 -28      841.04      808.19     31.24 o
   1   2 -28       26.98       22.18      9.48 o
   2   2 -28      179.52      193.74     17.73 o
   3   2 -28      203.06      192.06     13.33 o
   4   2 -28      206.56      163.63     14.08 o
   5   2 -28       38.69       61.63     10.32 o
   6   2 -28      265.00      283.05     14.52 o
   7   2 -28       57.24       75.91     11.76 o
   8   2 -28      129.64      140.71     12.20 o
   9   2 -28      466.94      570.49     19.43 o
  10   2 -28      511.52      511.48     27.08 o
  11   2 -28       58.60      100.12     12.64 o
  12   2 -28      215.84      259.42     17.38 o
  13   2 -28      278.18      268.79     14.75 o
  14   2 -28      196.68      202.51     18.74 o
  15   2 -28       74.94       68.62     10.73 o
  16   2 -28      160.73      175.21     12.94 o
  17   2 -28      338.53      375.51     19.27 o
  18   2 -28      960.40      976.36     26.88 o
  19   2 -28      359.72      391.34     19.70 o
  20   2 -28      171.20      165.35     15.01 o
  21   2 -28       71.95       47.30     11.07 o
  22   2 -28       52.48       63.89     12.84 o
  23   2 -28      700.54      706.52     25.76 o
  24   2 -28      218.49      221.22     16.92 o
  25   2 -28       31.91       25.42     13.63 o
  26   2 -28      382.15      380.95     24.89 o
  27   2 -28      625.69      546.65     33.19 o
   0   3 -28       75.95       41.27     14.57 o
   1   3 -28      582.48      526.28     18.81 o
   2   3 -28      229.15      218.38     14.04 o
   3   3 -28     1035.73      962.79     23.78 o
   4   3 -28      136.88      117.21     17.67 o
   5   3 -28      450.86      441.54     17.31 o
   6   3 -28      404.84      460.64     19.77 o
   7   3 -28       98.13       93.25     12.56 o
   8   3 -28      569.57      528.10     19.58 o
   9   3 -28      519.29      511.51     19.43 o
  10   3 -28      231.75      215.86     14.27 o
  11   3 -28      193.06      209.94     28.25 o
  12   3 -28      487.64      499.82     22.65 o
  13   3 -28      525.76      547.55     22.09 o
  14   3 -28       64.17       87.27     12.00 o
  15   3 -28      220.12      201.25     14.78 o
  16   3 -28      426.10      451.65     18.44 o
  17   3 -28      407.09      411.58     19.40 o
  18   3 -28     1308.81     1341.01     35.41 o
  19   3 -28       70.13       72.26     17.09 o
  20   3 -28      171.09      157.35     14.64 o
  21   3 -28      857.08      862.33     27.33 o
  22   3 -28      232.63      256.72     16.89 o
  23   3 -28      196.19      191.46     16.65 o
  24   3 -28      317.89      331.28     24.13 o
  25   3 -28      469.72      482.48     37.60 o
  26   3 -28       39.81       65.17     37.98 o
   0   4 -28      374.53      357.97     24.17 o
   1   4 -28     1006.39     1021.29     29.89 o
   2   4 -28      432.16      457.05     20.89 o
   3   4 -28      118.80      105.54     12.19 o
   4   4 -28       87.08       95.71     14.95 o
   5   4 -28      732.49      722.11     26.65 o
   6   4 -28      550.68      544.96     23.36 o
   7   4 -28       55.68       82.56     13.04 o
   8   4 -28       42.57       37.90     26.94 o
   9   4 -28      450.03      435.90     18.87 o
  10   4 -28      412.51      435.06     18.69 o
  11   4 -28      142.89      162.68     19.17 o
  12   4 -28      420.43      457.36     22.56 o
  13   4 -28      256.76      255.80     17.44 o
  14   4 -28      159.38      177.80     15.93 o
  15   4 -28       10.79       10.90     10.82 o
  16   4 -28      264.76      233.50     17.23 o
  17   4 -28      656.05      671.25     25.17 o
  18   4 -28       65.17       68.13     13.55 o
  19   4 -28      139.47      122.33     14.36 o
  20   4 -28      461.74      463.08     21.11 o
  21   4 -28      139.88      140.08     14.71 o
  22   4 -28       91.59       67.14     14.76 o
  23   4 -28      272.40      247.88     19.20 o
  24   4 -28       80.46       60.91     39.34 o
   0   5 -28       43.43       57.79     41.79 o
   1   5 -28       44.68       60.64     11.36 o
   2   5 -28      521.45      547.05     25.28 o
   3   5 -28      103.96       88.57     15.11 o
   4   5 -28       78.06       79.07     20.52 o
   5   5 -28      737.26      790.20     28.41 o
   6   5 -28      299.60      292.87     20.55 o
   7   5 -28       30.35       45.64     12.87 o
   8   5 -28      328.80      332.67     35.28 o
   9   5 -28       62.88       95.08     13.87 o
  10   5 -28      233.12      296.70     16.92 o
  11   5 -28       41.60       33.36     15.28 o
  12   5 -28      139.46      185.62     17.50 o
  13   5 -28      137.45      132.79     16.54 o
  14   5 -28      396.80      387.88     32.64 o
  15   5 -28      491.22      461.18     24.82 o
  16   5 -28      251.18      254.84     23.16 o
  17   5 -28       12.09        3.13     16.48 o
  18   5 -28      301.23      338.21     23.97 o
  19   5 -28      500.79      556.48     29.48 o
  20   5 -28      185.50      203.12     19.39 o
  21   5 -28      287.99      276.68     68.01 o
   0   6 -28      869.45     1027.20     60.51 o
   1   6 -28       34.07       87.09     15.48 o
   2   6 -28      136.96      160.60     17.52 o
   3   6 -28      111.82       82.06     15.91 o
   4   6 -28      162.16      136.44     17.22 o
   5   6 -28      119.23      119.17     16.73 o
   6   6 -28      544.17      602.35     26.80 o
   7   6 -28      558.55      633.37     26.63 o
   8   6 -28      121.01      178.12     16.77 o
   9   6 -28      865.54      819.53     26.93 o
  10   6 -28      438.26      467.72     26.71 o
  11   6 -28      375.88      359.43     22.17 o
  12   6 -28       85.16      135.62     17.00 o
  13   6 -28      175.97      211.29     18.95 o
  14   6 -28      120.71      116.01     17.76 o
  15   6 -28      197.09      262.27     20.05 o
  16   6 -28      418.61      475.58     58.30 o
   0   7 -28       85.73      119.71     34.14 o
   1   7 -28        3.37        4.13     19.99 o
   2   7 -28      136.25      143.61     24.62 o
   3   7 -28       34.98       97.14     29.16 o
   4   7 -28      165.81      172.30     21.82 o
   5   7 -28      266.04      238.04     20.53 o
   6   7 -28      462.37      570.62     27.69 o
   7   7 -28      130.10      164.29     19.18 o
   8   7 -28       73.82       60.82     16.28 o
   9   7 -28       66.36       96.12     15.54 o
   2   0 -27     1595.90     1539.91     62.04 o
   4   0 -27      465.77      463.18     42.08 o
   6   0 -27     2406.85     2146.43     44.80 o
   8   0 -27      322.59      280.06     16.09 o
  10   0 -27       42.96       18.56     13.09 o
  12   0 -27     1607.97     1597.40     37.72 o
  14   0 -27      932.69      988.90     33.48 o
  16   0 -27      521.91      556.71     35.23 o
  18   0 -27      977.03      904.24     29.46 o
  20   0 -27     1594.82     1407.79     46.41 o
  22   0 -27      129.27      157.90     21.20 o
  24   0 -27       58.80       77.52     21.36 o
  26   0 -27      415.72      423.78     28.18 o
  28   0 -27      186.42      182.68     25.92 o
   1   1 -27       29.68       26.23      9.30 o
   2   1 -27      224.78      173.63     12.51 o
   3   1 -27       46.26       54.39      9.97 o
   4   1 -27      232.56      226.99     13.68 o
   5   1 -27     1060.60     1032.33     22.38 o
   6   1 -27      405.81      435.53     17.85 o
   7   1 -27      550.84      567.44     15.60 o
   8   1 -27      190.09      191.78     12.25 o
   9   1 -27      226.68      234.04     17.01 o
  10   1 -27      437.35      462.49     17.92 o
  11   1 -27      547.22      554.40     18.25 o
  12   1 -27      553.91      525.74     22.02 o
  13   1 -27      194.54      203.73     12.90 o
  14   1 -27      535.89      557.60     17.61 o
  15   1 -27      249.84      301.64     14.00 o
  16   1 -27      402.84      385.97     15.73 o
  17   1 -27      927.22      983.38     30.59 o
  18   1 -27      350.22      336.30     16.72 o
  19   1 -27      296.56      329.56     21.26 o
  20   1 -27       25.85       35.20     11.83 o
  21   1 -27      148.89      141.98     14.85 o
  22   1 -27      658.53      604.06     24.78 o
  23   1 -27      708.62      676.96     24.41 o
  24   1 -27      373.97      375.45     19.72 o
  25   1 -27      856.01      920.15     26.72 o
  26   1 -27      631.99      717.04     25.53 o
  27   1 -27      115.39      157.36     14.82 o
  28   1 -27      442.35      427.65     24.46 o
  29   1 -27      161.90      143.35     22.26 o
   1   2 -27     1681.33     1655.59     31.45 o
   2   2 -27      624.25      574.12     24.18 o
   3   2 -27      799.04      769.08     29.67 o
   4   2 -27      997.15     1044.46     35.16 o
   5   2 -27      176.99      149.85     11.36 o
   6   2 -27      436.20      433.73     15.67 o
   7   2 -27        3.25        3.43      9.40 o
   8   2 -27      558.80      560.01     23.95 o
   9   2 -27      445.59      420.10     16.18 o
  10   2 -27      128.85      140.73     13.30 o
  11   2 -27      917.03      959.77     23.40 o
  12   2 -27      104.17      132.97     11.80 o
  13   2 -27       66.31       97.14     10.97 o
  14   2 -27      230.39      226.20     13.58 o
  15   2 -27     1073.75     1043.72     23.61 o
  16   2 -27      485.37      521.33     27.39 o
  17   2 -27      243.39      238.97     16.01 o
  18   2 -27      560.92      585.64     28.87 o
  19   2 -27       79.05      122.68     12.67 o
  20   2 -27      247.63      268.35     15.29 o
  21   2 -27      277.53      296.84     26.23 o
  22   2 -27       19.19       26.00     11.41 o
  23   2 -27      669.17      691.88     24.54 o
  24   2 -27       40.76       33.73     12.06 o
  25   2 -27       82.96       76.64     13.04 o
  26   2 -27      449.70      481.55     22.08 o
  27   2 -27       50.46       24.71     17.58 o
  28   2 -27       62.56      117.30     19.10 o
   1   3 -27      188.36      147.00     12.43 o
   2   3 -27      658.78      673.46     20.23 o
   3   3 -27      412.83      394.26     16.90 o
   4   3 -27        9.21       12.98      9.25 o
   5   3 -27      742.15      678.75     18.73 o
   6   3 -27      483.65      539.71     20.77 o
   7   3 -27      291.31      320.67     15.98 o
   8   3 -27     1368.78     1274.46     27.48 o
   9   3 -27      302.82      327.99     23.92 o
  10   3 -27     1026.46     1027.45     24.42 o
  11   3 -27      523.39      555.53     22.76 o
  12   3 -27      337.52      300.19     15.82 o
  13   3 -27      433.94      443.20     18.54 o
  14   3 -27      605.63      661.14     20.20 o
  15   3 -27      198.94      224.76     15.74 o
  16   3 -27      203.26      245.58     16.22 o
  17   3 -27     1127.74     1200.04     27.62 o
  18   3 -27      195.83      212.85     16.61 o
  19   3 -27      509.00      474.11     20.31 o
  20   3 -27      245.01      282.18     18.05 o
  21   3 -27       81.31       70.07     12.44 o
  22   3 -27      301.72      384.87     19.19 o
  23   3 -27      502.45      483.44     23.99 o
  24   3 -27       36.13       59.74     23.78 o
  25   3 -27      313.93      271.29     20.23 o
  26   3 -27      217.46      204.47     20.79 o
  27   3 -27       14.47       14.14     16.77 o
   1   4 -27      238.66      270.34     15.05 o
   2   4 -27      162.64      161.70     12.97 o
   3   4 -27      340.40      357.35     16.44 o
   4   4 -27      399.33      377.89     16.78 o
   5   4 -27        7.73       30.81     14.78 o
   6   4 -27      507.90      531.76     32.06 o
   7   4 -27      112.67      110.33     12.21 o
   8   4 -27      633.08      622.49     21.12 o
   9   4 -27      594.32      606.99     20.52 o
  10   4 -27      338.56      364.48     17.31 o
  11   4 -27      918.19     1050.41     42.18 o
  12   4 -27      145.46      174.05     15.88 o
  13   4 -27      712.98      725.92     22.27 o
  14   4 -27       67.30       74.30     13.69 o
  15   4 -27      259.65      297.65     16.08 o
  16   4 -27      299.10      297.22     18.22 o
  17   4 -27      121.07      120.41     14.44 o
  18   4 -27       61.81       44.17     11.91 o
  19   4 -27      318.43      321.55     18.25 o
  20   4 -27      117.74      135.01     14.40 o
  21   4 -27      372.95      364.49     19.01 o
  22   4 -27      326.29      310.61     18.10 o
  23   4 -27      485.92      498.01     23.90 o
  24   4 -27      151.90      167.31     16.79 o
  25   4 -27      147.59       94.71     33.38 o
   1   5 -27      357.50      371.56     17.17 o
   2   5 -27       58.59       76.52     18.90 o
   3   5 -27      370.85      334.85     23.66 o
   4   5 -27      182.65      182.27     17.60 o
   5   5 -27      160.98      188.17     18.30 o
   6   5 -27      293.81      325.11     18.63 o
   7   5 -27      283.24      304.72     22.29 o
   8   5 -27       23.82       63.61     16.87 o
   9   5 -27      163.77      162.19     16.11 o
  10   5 -27      139.26      155.25     13.91 o
  11   5 -27      608.75      637.32     25.84 o
  12   5 -27      224.56      227.58     18.22 o
  13   5 -27      225.86      265.26     18.94 o
  14   5 -27      739.71      712.81     26.38 o
  15   5 -27      295.67      272.02     25.54 o
  16   5 -27       50.28       52.10     14.59 o
  17   5 -27       95.19       83.14     17.65 o
  18   5 -27      348.80      386.17     20.65 o
  19   5 -27      118.80      146.45     15.89 o
  20   5 -27       39.43       53.43     13.40 o
  21   5 -27       32.20       60.85     15.74 o
  22   5 -27      150.51      145.09     17.14 o
   1   6 -27      634.29      589.42     33.22 o
   2   6 -27      106.28      126.51     16.69 o
   3   6 -27      754.96      745.15     28.11 o
   4   6 -27      666.75      776.59     65.65 o
   5   6 -27       99.34       77.93     15.68 o
   6   6 -27      343.51      332.63     21.65 o
   7   6 -27      113.18      133.97     15.70 o
   8   6 -27      786.57      816.73     35.56 o
   9   6 -27      181.02      165.14     16.17 o
  10   6 -27       73.09       77.42     12.90 o
  11   6 -27      229.25      218.15     20.19 o
  12   6 -27      382.44      425.66     23.25 o
  13   6 -27       74.41       91.13     15.18 o
  14   6 -27      152.53      140.13     16.60 o
  15   6 -27       25.74       27.11     13.66 o
  16   6 -27       35.38       42.78     16.57 o
  17   6 -27      442.43      503.83     35.58 o
  18   6 -27      375.53      375.35     27.65 o
   1   7 -27       37.80       -7.38     20.06 o
   2   7 -27       46.82       32.12     19.99 o
   3   7 -27      105.30      104.20     16.47 o
   4   7 -27      134.09      146.84     17.95 o
   5   7 -27      689.48      675.79     28.45 o
   6   7 -27       77.26      122.69     23.86 o
   7   7 -27      845.61      867.37     48.00 o
   8   7 -27       28.80       41.35     16.34 o
   9   7 -27       91.91      122.13     15.95 o
  10   7 -27      469.81      540.54     28.79 o
  11   7 -27      131.44      119.69     17.05 o
  12   7 -27      407.63      346.97     22.49 o
   0   0 -26     6275.04     5486.06    146.40 o
   2   0 -26     5405.36     4933.55    132.81 o
   4   0 -26     1819.63     1620.38     78.35 o
   6   0 -26      896.74      922.27     24.98 o
   8   0 -26     1964.95     1704.02     34.51 o
  10   0 -26     3718.04     3831.86     63.54 o
  12   0 -26      268.96      284.54     18.80 o
  14   0 -26      545.05      501.85     23.57 o
  16   0 -26      808.69      733.99     26.20 o
  18   0 -26      184.63      223.43     22.15 o
  20   0 -26     2372.14     2207.34     58.03 o
  22   0 -26      494.84      512.28     31.78 o
  24   0 -26      340.78      390.46     28.81 o
  26   0 -26      294.15      355.20     25.42 o
  28   0 -26      436.27      410.16     27.71 o
  30   0 -26      294.22      277.47     37.38 o
   0   1 -26      106.39       64.41     20.60 o
   1   1 -26      141.17      150.55     12.24 o
   2   1 -26      968.32      944.94     34.43 o
   3   1 -26      243.92      242.75     13.48 o
   4   1 -26     1241.86     1108.89     22.94 o
   5   1 -26      182.39      220.43     12.12 o
   6   1 -26     1066.79      947.46     18.84 o
   7   1 -26      767.32      718.45     16.46 o
   8   1 -26      118.10      123.85      8.67 o
   9   1 -26       49.08       62.64      8.17 o
  10   1 -26     1045.37     1094.74     34.67 o
  11   1 -26      215.75      157.50     11.56 o
  12   1 -26      365.68      391.62     14.89 o
  13   1 -26       59.21       82.51      9.70 o
  14   1 -26     1091.92     1029.85     21.41 o
  15   1 -26     1245.34     1211.37     38.70 o
  16   1 -26      568.78      620.32     27.51 o
  17   1 -26       48.48       54.80     10.49 o
  18   1 -26      376.55      456.73     18.12 o
  19   1 -26      590.44      596.23     26.95 o
  20   1 -26      137.17      148.72     14.65 o
  21   1 -26     1048.42      990.35     27.49 o
  22   1 -26       87.98       89.77     13.29 o
  23   1 -26        1.61       10.90     10.53 o
  24   1 -26      894.98      834.18     27.16 o
  25   1 -26       22.62       26.30     11.18 o
  26   1 -26      346.28      333.57     19.92 o
  27   1 -26      188.13      203.06     15.14 o
  28   1 -26       16.15        3.56     10.50 o
  29   1 -26      198.94      283.14     20.59 o
  30   1 -26      102.43       83.49     20.34 o
   0   2 -26     2028.88     1860.60     68.86 o
   1   2 -26      237.51      216.91     15.74 o
   2   2 -26      423.12      431.77     17.40 o
   3   2 -26     2877.99     2537.73     41.55 o
   4   2 -26      233.29      225.05     12.31 o
   5   2 -26      567.38      474.53     15.26 o
   6   2 -26      387.57      359.36     13.81 o
   7   2 -26      117.54      126.16      9.69 o
   8   2 -26      822.91      701.18     18.94 o
   9   2 -26      825.36      843.40     19.28 o
  10   2 -26      275.14      297.91     12.49 o
  11   2 -26     1794.62     1654.33     28.83 o
  12   2 -26      100.67      105.78     10.78 o
  13   2 -26     1164.45     1125.31     23.78 o
  14   2 -26       38.33       65.12     10.46 o
  15   2 -26      386.82      373.83     15.12 o
  16   2 -26      317.16      331.50     16.32 o
  17   2 -26     1049.57     1083.35     24.90 o
  18   2 -26      330.54      367.08     16.91 o
  19   2 -26      635.89      639.54     21.32 o
  20   2 -26       25.51       39.59     10.17 o
  21   2 -26      428.88      369.71     19.03 o
  22   2 -26       99.92      134.33     14.03 o
  23   2 -26       12.96       12.04     10.87 o
  24   2 -26      442.36      390.35     19.70 o
  25   2 -26      137.06      123.03     13.98 o
  26   2 -26       13.23        2.53     10.72 o
  27   2 -26     1042.06      923.34     27.16 o
  28   2 -26       46.35       64.60     15.04 o
  29   2 -26      696.50      563.91     30.40 o
  30   2 -26      140.75      175.85     41.62 o
   0   3 -26      215.23      197.47     18.68 o
   1   3 -26      148.49      189.08     13.06 o
   2   3 -26      231.11      196.04     12.99 o
   3   3 -26      550.58      533.51     18.15 o
   4   3 -26       95.60       99.53     12.37 o
   5   3 -26      166.18      151.32     11.02 o
   6   3 -26     1588.26     1435.55     28.69 o
   7   3 -26      446.29      460.23     17.88 o
   8   3 -26       30.79       40.14      9.99 o
   9   3 -26       94.64       94.09     10.45 o
  10   3 -26     1373.32     1371.66     24.57 o
  11   3 -26      164.55      156.30     12.51 o
  12   3 -26      479.12      465.43     17.98 o
  13   3 -26      369.57      392.82     16.45 o
  14   3 -26      312.91      334.11     15.43 o
  15   3 -26      419.17      395.18     16.64 o
  16   3 -26      724.06      770.91     23.94 o
  17   3 -26      263.62      310.84     16.77 o
  18   3 -26      138.88      164.41     14.83 o
  19   3 -26      735.01      723.66     22.41 o
  20   3 -26     1291.70     1280.01     33.69 o
  21   3 -26     1410.18     1338.68     27.65 o
  22   3 -26      159.53      182.18     13.85 o
  23   3 -26      108.51      120.67     14.08 o
  24   3 -26      188.07      231.94     17.06 o
  25   3 -26       77.10       71.47     12.98 o
  26   3 -26      951.40     1123.77     29.24 o
  27   3 -26       55.28       61.14     16.14 o
  28   3 -26      284.57      288.35     28.92 o
   0   4 -26     2959.78     2902.88    167.33 o
   1   4 -26      741.10      688.77     20.94 o
   2   4 -26      579.78      584.66     29.23 o
   3   4 -26     1115.73     1065.25     24.98 o
   4   4 -26      205.18      201.93     12.40 o
   5   4 -26       94.10       98.92     12.72 o
   6   4 -26      194.85      214.79     14.37 o
   7   4 -26      357.74      389.22     17.37 o
   8   4 -26      320.10      318.51     16.08 o
   9   4 -26       99.00      103.13     11.74 o
  10   4 -26     1895.23     1920.68     34.42 o
  11   4 -26      273.78      273.81     16.48 o
  12   4 -26      639.70      619.32     21.18 o
  13   4 -26       74.09       50.66     14.68 o
  14   4 -26       84.36       92.64     11.33 o
  15   4 -26     1538.46     1523.00     36.28 o
  16   4 -26       20.57       25.28     10.75 o
  17   4 -26       60.88       79.80     12.17 o
  18   4 -26      245.32      254.32     16.26 o
  19   4 -26      432.35      400.84     19.03 o
  20   4 -26      871.57      973.42     26.14 o
  21   4 -26       14.58       12.93     11.07 o
  22   4 -26      160.79      181.55     15.08 o
  23   4 -26      609.62      666.56     24.02 o
  24   4 -26     1383.05     1439.47     36.22 o
  25   4 -26       48.03       85.39     17.40 o
  26   4 -26      207.93      229.47     43.48 o
   0   5 -26     1100.45     1171.56     63.59 o
   1   5 -26      395.21      357.13     16.80 o
   2   5 -26      182.82      202.87     13.77 o
   3   5 -26      443.92      470.87     28.51 o
   4   5 -26      349.45      381.59     37.33 o
   5   5 -26      549.67      531.88     29.01 o
   6   5 -26      673.16      643.35     23.56 o
   7   5 -26      717.56      707.63     22.47 o
   8   5 -26      255.41      247.06     15.68 o
   9   5 -26      508.95      541.19     20.30 o
  10   5 -26      258.60      246.81     15.36 o
  11   5 -26       28.10       50.42     11.03 o
  12   5 -26      159.50      158.93     16.04 o
  13   5 -26      287.59      296.25     17.41 o
  14   5 -26      514.34      498.73     21.15 o
  15   5 -26       47.35       45.70     13.11 o
  16   5 -26      374.82      348.55     20.58 o
  17   5 -26      122.33      158.17     16.94 o
  18   5 -26      462.50      425.82     21.12 o
  19   5 -26      211.29      276.09     18.13 o
  20   5 -26      509.18      442.01     20.64 o
  21   5 -26      315.62      332.77     18.87 o
  22   5 -26      384.90      401.70     22.31 o
  23   5 -26       80.81      103.19     15.55 o
  24   5 -26      252.92      285.49     24.38 o
   0   6 -26       47.56       57.89     19.75 o
   1   6 -26       47.22       57.32     14.04 o
   2   6 -26       69.12       78.38     14.95 o
   3   6 -26      128.61      113.82     16.38 o
   4   6 -26       10.33       -0.71     13.19 o
   5   6 -26      416.92      419.22     23.49 o
   6   6 -26      122.42      166.47     16.11 o
   7   6 -26      106.17      126.75     15.30 o
   8   6 -26      125.11      111.19     13.40 o
   9   6 -26      232.12      250.49     22.04 o
  10   6 -26      397.77      434.35     30.50 o
  11   6 -26      798.96      806.69     27.89 o
  12   6 -26      123.65      201.02     17.84 o
  13   6 -26      377.11      385.74     23.92 o
  14   6 -26      768.18      748.17     46.37 o
  15   6 -26      367.19      332.82     24.74 o
  16   6 -26      338.35      334.20     22.24 o
  17   6 -26     1053.25     1118.67     41.67 o
  18   6 -26      630.96      615.24     28.45 o
  19   6 -26      206.73      211.19     23.00 o
  20   6 -26      274.57      230.85     23.79 o
   0   7 -26     1043.05      949.56     60.28 o
   1   7 -26       72.07       66.65     21.49 o
   2   7 -26      613.03      625.29     46.02 o
   3   7 -26      182.47      190.56     18.34 o
   4   7 -26      272.30      353.50     22.44 o
   5   7 -26        9.40       -1.77     14.11 o
   6   7 -26      194.82      188.35     34.89 o
   7   7 -26      176.83      192.74     17.74 o
   8   7 -26       47.68       40.01     13.85 o
   9   7 -26      289.43      277.55     18.98 o
  10   7 -26      197.40      182.73     22.21 o
  11   7 -26        8.01       10.90     13.19 o
  12   7 -26       16.27       34.85     14.19 o
  13   7 -26       41.11       51.57     14.86 o
  14   7 -26       49.53       40.57     14.67 o
  15   7 -26      156.36      171.62     26.55 o
   0   8 -26      305.96      226.70     40.24 o
   1   8 -26       51.07       68.43     22.84 o
   2   8 -26       15.95        1.71     24.26 o
   3   8 -26      103.15      145.04     25.61 o
   4   8 -26      475.55      513.79     36.54 o
   5   8 -26      344.51      333.42     33.83 o
   2   0 -25     3176.49     2992.10     64.82 o
   4   0 -25     2875.74     2608.98     50.30 o
   6   0 -25     2800.83     2802.02     47.34 o
   8   0 -25      684.44      704.03     19.97 o
  10   0 -25      933.96     1024.21     30.79 o
  12   0 -25      668.09      595.65     24.28 o
  14   0 -25      457.57      468.02     22.04 o
  16   0 -25     1598.49     1470.36     35.47 o
  18   0 -25       90.66       64.20     17.23 o
  20   0 -25      494.22      569.38     40.32 o
  22   0 -25       99.00       95.40     18.43 o
  24   0 -25      313.79      295.27     25.50 o
  26   0 -25     1646.29     1507.74     43.72 o
  28   0 -25      207.02      204.46     21.49 o
  30   0 -25       27.63       27.35     21.17 o
  32   0 -25      481.44      589.28     49.75 o
   1   1 -25      368.78      383.90     15.78 o
   2   1 -25      656.98      608.19     17.23 o
   3   1 -25      219.02      188.19     11.32 o
   4   1 -25     1157.65     1150.37     20.51 o
   5   1 -25      214.43      234.14     10.96 o
   6   1 -25      180.34      172.51      9.34 o
   7   1 -25       36.52       56.50      7.01 o
   8   1 -25     3268.53     2964.30     33.08 o
   9   1 -25      495.70      477.88     13.71 o
  10   1 -25     2236.37     2181.76     27.88 o
  11   1 -25      935.27      910.09     23.33 o
  12   1 -25      521.88      547.11     25.05 o
  13   1 -25      981.67      943.05     21.48 o
  14   1 -25      511.09      535.00     16.75 o
  15   1 -25      338.41      347.94     14.06 o
  16   1 -25     1189.96     1082.36     21.50 o
  17   1 -25       50.04       35.40     10.16 o
  18   1 -25      617.89      559.53     19.04 o
  19   1 -25      919.99      960.50     30.80 o
  20   1 -25      674.66      702.71     41.03 o
  21   1 -25      109.85      100.96     13.26 o
  22   1 -25      165.79      163.68     14.86 o
  23   1 -25      148.59      159.21     14.08 o
  24   1 -25       44.93       51.03     13.26 o
  25   1 -25      223.18      223.17     15.79 o
  26   1 -25      190.06      204.95     15.43 o
  27   1 -25      202.92      193.10     20.34 o
  28   1 -25      469.29      480.54     20.45 o
  29   1 -25      144.16      176.81     14.58 o
  30   1 -25      268.55      298.54     20.79 o
  31   1 -25      292.34      244.55     25.37 o
   1   2 -25      633.11      512.31     17.37 o
   2   2 -25      500.89      488.92     17.18 o
   3   2 -25     1616.76     1548.18     37.16 o
   4   2 -25      440.40      389.37     14.13 o
   5   2 -25       10.71       22.37      8.10 o
   6   2 -25      178.74      181.88     10.30 o
   7   2 -25       34.57       34.72      6.94 o
   8   2 -25     1394.13     1290.77     23.43 o
   9   2 -25     1665.23     1498.38     24.90 o
  10   2 -25     1028.55      992.91     19.26 o
  11   2 -25      377.22      369.46     15.29 o
  12   2 -25      433.04      404.61     17.06 o
  13   2 -25      801.81      838.79     19.02 o
  14   2 -25      162.09      182.44     11.62 o
  15   2 -25       46.40       66.74     10.43 o
  16   2 -25     1079.49      978.31     23.33 o
  17   2 -25      173.83      177.03     12.88 o
  18   2 -25       95.27       96.71     11.12 o
  19   2 -25      150.12      144.82     12.44 o
  20   2 -25      220.64      208.99     14.98 o
  21   2 -25       92.60      128.87     13.46 o
  22   2 -25      197.70      218.51     15.51 o
  23   2 -25       89.43       89.36     12.50 o
  24   2 -25       59.05       67.94     12.11 o
  25   2 -25      393.20      365.13     18.76 o
  26   2 -25      788.81      876.35     26.17 o
  27   2 -25       34.73       30.76     14.20 o
  28   2 -25       80.43       44.68     11.53 o
  29   2 -25      387.29      359.39     22.21 o
  30   2 -25       85.28      113.53     18.43 o
  31   2 -25      198.07      208.57     24.67 o
   1   3 -25      221.07      186.81     16.90 o
   2   3 -25     1052.44      841.24     21.59 o
   3   3 -25      432.61      486.15     16.18 o
   4   3 -25      218.93      242.03     11.92 o
   5   3 -25       11.41        7.86      7.40 o
   6   3 -25      906.78      867.34     18.79 o
   7   3 -25      339.11      342.64     14.71 o
   8   3 -25      179.50      183.69     11.97 o
   9   3 -25      351.08      334.30     17.88 o
  10   3 -25      176.27      186.65     11.50 o
  11   3 -25      125.97      154.09     10.34 o
  12   3 -25      127.83      128.25     11.15 o
  13   3 -25      419.57      464.20     16.89 o
  14   3 -25     2785.15     2748.64     39.29 o
  15   3 -25       16.44       39.55     10.75 o
  16   3 -25      915.74      858.19     24.07 o
  17   3 -25      335.54      353.90     16.49 o
  18   3 -25      246.96      253.84     14.39 o
  19   3 -25     1026.90     1031.24     27.13 o
  20   3 -25       64.01       88.66     11.29 o
  21   3 -25      321.92      374.54     16.90 o
  22   3 -25      175.37      142.41     14.37 o
  23   3 -25       78.41       48.97     11.84 o
  24   3 -25       22.98        5.84     12.67 o
  25   3 -25      413.97      473.50     21.26 o
  26   3 -25       44.35       35.41     11.66 o
  27   3 -25      247.45      251.67     20.69 o
  28   3 -25      494.43      552.63     28.21 o
  29   3 -25      677.70      696.78     32.33 o
  30   3 -25       28.04        6.22     20.36 o
   1   4 -25     1230.22     1237.43     26.49 o
   2   4 -25      517.77      531.75     18.63 o
   3   4 -25      578.31      623.28     18.22 o
   4   4 -25      452.57      461.00     16.22 o
   5   4 -25      589.05      614.81     29.76 o
   6   4 -25      198.05      200.34     13.59 o
   7   4 -25      115.86      126.05     15.22 o
   8   4 -25      146.08      156.14     12.71 o
   9   4 -25      179.60      190.09     12.45 o
  10   4 -25     1142.92     1098.81     24.36 o
  11   4 -25      366.63      405.05     15.94 o
  12   4 -25      227.15      242.11     13.97 o
  13   4 -25      290.71      316.99     15.22 o
  14   4 -25      603.55      561.80     19.17 o
  15   4 -25      257.63      269.64     15.83 o
  16   4 -25      167.99      174.22     14.05 o
  17   4 -25       51.33       37.82     10.82 o
  18   4 -25     1026.53     1122.55     39.07 o
  19   4 -25      416.16      464.91     20.02 o
  20   4 -25      124.70      149.46     13.82 o
  21   4 -25      874.72      948.42     26.55 o
  22   4 -25      658.76      654.32     24.36 o
  23   4 -25      323.53      356.56     21.96 o
  24   4 -25      180.18      184.10     15.74 o
  25   4 -25      414.38      302.08     18.47 o
  26   4 -25       47.46       52.94     14.30 o
  27   4 -25      102.19      105.59     20.59 o
  28   4 -25      169.86      219.64     23.96 o
   1   5 -25     2453.57     2331.35     48.94 o
   2   5 -25      767.94      770.52     21.43 o
   3   5 -25      264.79      304.37     15.19 o
   4   5 -25      134.68      153.49     14.52 o
   5   5 -25     2116.91     2051.48     39.82 o
   6   5 -25     1368.61     1402.36     29.57 o
   7   5 -25       37.55       27.82     10.50 o
   8   5 -25       90.43       83.80     11.82 o
   9   5 -25      222.29      179.04     13.86 o
  10   5 -25      118.96      115.76     12.57 o
  11   5 -25      413.87      452.59     17.40 o
  12   5 -25      125.15      127.07     13.52 o
  13   5 -25       45.54       62.83     11.40 o
  14   5 -25     1563.29     1548.51     40.15 o
  15   5 -25      367.64      325.01     26.61 o
  16   5 -25      317.75      276.91     17.55 o
  17   5 -25       36.30       39.91     12.16 o
  18   5 -25      522.25      553.44     22.63 o
  19   5 -25      120.57      130.65     14.31 o
  20   5 -25       53.36       49.95     12.28 o
  21   5 -25      106.73      102.80     13.59 o
  22   5 -25      874.94      906.92     26.29 o
  23   5 -25      168.12      190.03     17.57 o
  24   5 -25       12.59       30.09     13.31 o
  25   5 -25      281.77      290.34     21.66 o
   1   6 -25      406.87      390.43     17.36 o
   2   6 -25      144.25      153.80     34.68 o
   3   6 -25      221.03      222.46     29.13 o
   4   6 -25      205.03      188.26     17.64 o
   5   6 -25      218.50      224.04     17.06 o
   6   6 -25      107.77      107.27     14.32 o
   7   6 -25      600.32      601.82     30.87 o
   8   6 -25      688.38      736.77     23.03 o
   9   6 -25      521.70      581.97     25.09 o
  10   6 -25        7.81       10.47     10.69 o
  11   6 -25      412.04      411.77     20.89 o
  12   6 -25      279.71      290.64     20.12 o
  13   6 -25      293.26      305.54     18.37 o
  14   6 -25      421.18      417.04     20.35 o
  15   6 -25     1035.52     1115.24     33.53 o
  16   6 -25      337.81      340.82     22.20 o
  17   6 -25       32.87       40.16     14.53 o
  18   6 -25      547.08      596.92     27.57 o
  19   6 -25        8.91       39.68     14.39 o
  20   6 -25      302.20      339.77     24.25 o
  21   6 -25      496.71      512.18     28.28 o
  22   6 -25      117.08      126.30     21.51 o
   1   7 -25      520.59      468.56     33.15 o
   2   7 -25      576.79      594.68     55.02 o
   3   7 -25      672.35      731.25     45.49 o
   4   7 -25      617.12      561.44     26.43 o
   5   7 -25     1415.32     1422.32     52.31 o
   6   7 -25       32.31       48.38     15.29 o
   7   7 -25      213.56      228.61     18.04 o
   8   7 -25      111.78      136.84     15.80 o
   9   7 -25      162.24      229.17     16.42 o
  10   7 -25      575.17      552.00     22.08 o
  11   7 -25       47.97       60.66     14.67 o
  12   7 -25       78.28       99.22     15.79 o
  13   7 -25      270.39      299.29     20.50 o
  14   7 -25       29.26       38.87     14.15 o
  15   7 -25      160.89      195.85     26.13 o
  16   7 -25       68.20       81.83     22.58 o
  17   7 -25      234.81      248.50     24.43 o
   1   8 -25      191.51      198.02     31.31 o
   2   8 -25      488.28      465.09     34.84 o
   3   8 -25      721.76      771.68     43.44 o
   4   8 -25      254.26      281.59     29.85 o
   5   8 -25       15.67        4.72     14.44 o
   6   8 -25      118.41      132.35     33.13 o
   7   8 -25       37.44       20.68     15.25 o
   8   8 -25       19.79       12.21     13.60 o
   9   8 -25      174.04      157.85     17.17 o
   0   0 -24     9578.03     8733.00    223.05 o
   2   0 -24      453.74      431.72     19.35 o
   4   0 -24      720.80      741.52     21.84 o
   6   0 -24      849.16      841.12     21.10 o
   8   0 -24     4602.22     4678.45     62.22 o
  10   0 -24       24.97       23.18     12.15 o
  12   0 -24     2843.93     2618.04     47.98 o
  14   0 -24     1761.93     1696.69     37.05 o
  16   0 -24       55.75       76.62     13.19 o
  18   0 -24      158.13      148.83     19.55 o
  20   0 -24      165.16      114.70     18.61 o
  22   0 -24     1333.08     1232.84     75.91 o
  24   0 -24      292.40      308.28     30.85 o
  26   0 -24      429.10      374.16     25.09 o
  28   0 -24      389.74      346.18     24.77 o
  30   0 -24       88.24       98.17     19.11 o
  32   0 -24      522.39      580.78     48.34 o
   0   1 -24    12647.24    12239.83    208.13 o
   1   1 -24     2540.63     2403.91     72.48 o
   2   1 -24     1605.02     1422.45     26.33 o
   3   1 -24       68.81      113.11      8.60 o
   4   1 -24     1030.97     1110.20     19.62 o
   5   1 -24      943.67      925.97     16.41 o
   6   1 -24      515.88      523.61     13.49 o
   7   1 -24       76.57       62.94      6.83 o
   8   1 -24     5512.13     5017.58     46.38 o
   9   1 -24     3067.22     2703.46     31.73 o
  10   1 -24       69.06       76.36      7.67 o
  11   1 -24      365.95      377.37     13.87 o
  12   1 -24     1310.41     1295.66     22.56 o
  13   1 -24      372.81      367.15     14.81 o
  14   1 -24      375.57      405.83     14.41 o
  15   1 -24      283.69      303.89     12.92 o
  16   1 -24     1405.63     1496.32     27.50 o
  17   1 -24      632.25      576.92     18.74 o
  18   1 -24      269.90      255.01     13.97 o
  19   1 -24       81.18       64.47     11.42 o
  20   1 -24      602.95      562.25     22.00 o
  21   1 -24      183.91      198.15     14.98 o
  22   1 -24      934.78      955.18     26.04 o
  23   1 -24        1.56        6.66      9.63 o
  24   1 -24      103.17      108.13     12.66 o
  25   1 -24      205.56      222.19     15.30 o
  26   1 -24      273.18      297.21     16.32 o
  27   1 -24      589.55      544.51     20.85 o
  28   1 -24       38.23       39.02     10.86 o
  29   1 -24       55.86       23.16     12.29 o
  30   1 -24       51.61       74.78     15.10 o
  31   1 -24      479.32      455.76     23.95 o
  32   1 -24      177.56      172.64     22.66 o
  33   1 -24      155.23      160.47     27.33 o
   0   2 -24     9865.99     8822.92    245.46 o
   1   2 -24      482.19      499.30     18.34 o
   2   2 -24      586.93      564.33     16.53 o
   3   2 -24      447.19      477.93     14.72 o
   4   2 -24      723.26      751.08     23.00 o
   5   2 -24      891.41      802.12     16.16 o
   6   2 -24      117.72      136.04     10.50 o
   7   2 -24       46.61       38.69      6.66 o
   8   2 -24       77.41       71.68      8.36 o
   9   2 -24     1303.43     1301.10     21.64 o
  10   2 -24     1162.44     1233.27     20.34 o
  11   2 -24     2387.73     2296.05     28.69 o
  12   2 -24       55.57       65.62      8.77 o
  13   2 -24     1171.91     1161.78     27.86 o
  14   2 -24     2713.35     2610.31     34.54 o
  15   2 -24       60.22       68.72      9.23 o
  16   2 -24      354.01      368.93     16.15 o
  17   2 -24      406.49      404.03     16.69 o
  18   2 -24       12.91       10.06      8.92 o
  19   2 -24      133.04      142.58     12.09 o
  20   2 -24      740.17      706.83     22.33 o
  21   2 -24        3.97        2.52      9.49 o
  22   2 -24     1232.80     1202.98     27.86 o
  23   2 -24      413.04      396.46     20.72 o
  24   2 -24      265.33      271.53     16.41 o
  25   2 -24      825.35      880.78     24.86 o
  26   2 -24      111.25      141.65     14.09 o
  27   2 -24       89.92       83.40     12.44 o
  28   2 -24      139.57      175.88     14.38 o
  29   2 -24      120.68      176.73     14.43 o
  30   2 -24       18.71        3.16     11.34 o
  31   2 -24      313.88      298.95     23.60 o
  32   2 -24        4.20       -5.65     16.28 o
   0   3 -24      582.21      544.37     25.12 o
   1   3 -24      665.99      601.34     20.90 o
   2   3 -24      695.58      629.96     20.15 o
   3   3 -24      391.70      371.16     13.66 o
   4   3 -24     1010.62     1022.08     20.26 o
   5   3 -24      209.04      224.60     11.25 o
   6   3 -24     1129.98     1075.97     19.63 o
   7   3 -24      347.52      356.10     14.59 o
   8   3 -24      460.05      454.13     15.65 o
   9   3 -24     2574.41     2407.95     33.51 o
  10   3 -24      137.48      148.17     10.04 o
  11   3 -24      681.80      652.24     16.22 o
  12   3 -24     1089.98     1039.99     22.40 o
  13   3 -24      660.93      658.05     18.54 o
  14   3 -24      979.75      961.71     20.61 o
  15   3 -24      840.17      805.38     21.00 o
  16   3 -24      316.01      370.95     15.74 o
  17   3 -24      370.74      337.04     15.45 o
  18   3 -24      128.60      114.98     11.33 o
  19   3 -24      522.29      544.56     18.65 o
  20   3 -24       63.57       58.47     10.40 o
  21   3 -24       72.62       81.97     10.99 o
  22   3 -24      325.28      279.19     16.70 o
  23   3 -24       36.45       55.35     11.77 o
  24   3 -24      155.50      143.27     13.85 o
  25   3 -24       44.32       27.48     11.16 o
  26   3 -24       11.69       35.41     11.18 o
  27   3 -24       46.38       63.35     12.36 o
  28   3 -24     1043.55     1009.55     27.18 o
  29   3 -24      196.27      133.08     18.54 o
  30   3 -24      516.66      478.67     27.95 o
  31   3 -24      327.30      340.41     28.09 o
   0   4 -24      810.68      734.18     35.33 o
   1   4 -24     2129.16     2052.39     53.02 o
   2   4 -24      685.38      767.47     28.11 o
   3   4 -24     2357.93     2200.76     34.46 o
   4   4 -24      407.99      348.27     13.74 o
   5   4 -24      124.10      107.91      9.46 o
   6   4 -24      110.00      130.75     11.99 o
   7   4 -24      221.91      220.50     13.04 o
   8   4 -24      258.89      240.79     13.45 o
   9   4 -24       90.07       93.88     10.66 o
  10   4 -24      310.54      350.09     14.90 o
  11   4 -24       16.90       16.09     11.27 o
  12   4 -24      883.69      864.14     24.95 o
  13   4 -24      371.01      408.22     15.70 o
  14   4 -24      317.82      304.40     14.26 o
  15   4 -24      376.69      403.00     18.21 o
  16   4 -24     1290.55     1253.98     27.38 o
  17   4 -24      997.57     1005.98     31.74 o
  18   4 -24      232.71      268.58     15.92 o
  19   4 -24      134.76      133.11     13.00 o
  20   4 -24      816.00      847.73     23.77 o
  21   4 -24      223.19      229.43     14.52 o
  22   4 -24      598.97      621.77     20.81 o
  23   4 -24      458.51      444.21     18.48 o
  24   4 -24       96.79      119.74     13.86 o
  25   4 -24      780.36      819.92     25.57 o
  26   4 -24      662.21      664.77     26.36 o
  27   4 -24      248.17      254.40     25.73 o
  28   4 -24      279.70      268.31     25.13 o
  29   4 -24       10.95       38.48     15.85 o
   0   5 -24     1041.30      955.07     42.11 o
   1   5 -24      252.29      287.12     19.21 o
   2   5 -24      444.64      455.98     24.52 o
   3   5 -24      633.25      651.52     21.96 o
   4   5 -24      128.58      145.79     13.68 o
   5   5 -24     1507.27     1566.00     30.78 o
   6   5 -24      554.70      522.60     19.44 o
   7   5 -24      266.62      253.29     15.09 o
   8   5 -24      643.73      671.36     20.54 o
   9   5 -24      124.23      118.09     11.41 o
  10   5 -24      252.18      300.83     14.96 o
  11   5 -24      136.67      156.47     12.12 o
  12   5 -24      743.92      690.95     21.01 o
  13   5 -24     1627.75     1580.21     31.08 o
  14   5 -24      466.08      470.44     21.80 o
  15   5 -24      203.58      210.34     15.63 o
  16   5 -24        3.40        6.03     10.70 o
  17   5 -24      393.34      416.55     19.25 o
  18   5 -24      204.65      243.60     16.23 o
  19   5 -24      208.94      229.56     15.75 o
  20   5 -24       95.47       91.25     13.09 o
  21   5 -24      250.84      262.84     16.62 o
  22   5 -24       69.98       70.87     12.52 o
  23   5 -24      197.70      209.38     15.63 o
  24   5 -24      142.99      107.50     13.64 o
  25   5 -24      383.34      402.99     22.06 o
  26   5 -24       51.45       23.74     17.65 o
  27   5 -24      116.34      142.16     24.68 o
   0   6 -24      432.92      364.52     39.45 o
   1   6 -24      174.16      176.18     13.18 o
   2   6 -24      798.37      898.47     29.28 o
   3   6 -24      501.75      494.21     23.25 o
   4   6 -24      429.65      451.03     21.14 o
   5   6 -24      984.60      941.56     27.15 o
   6   6 -24      137.05      156.35     13.86 o
   7   6 -24      971.13     1078.53     29.96 o
   8   6 -24      523.81      515.38     20.24 o
   9   6 -24      130.15      140.87     13.72 o
  10   6 -24       18.14       14.54     10.37 o
  11   6 -24      667.38      678.27     20.27 o
  12   6 -24      176.77      212.04     24.47 o
  13   6 -24      554.76      594.75     22.84 o
  14   6 -24      101.72       84.81     15.32 o
  15   6 -24      410.46      452.34     24.32 o
  16   6 -24      691.14      722.41     27.62 o
  17   6 -24      638.28      669.02     27.60 o
  18   6 -24      353.43      313.10     21.31 o
  19   6 -24      261.20      244.31     21.23 o
  20   6 -24       97.67      104.62     15.20 o
  21   6 -24      210.49      263.49     22.03 o
  22   6 -24      987.76      957.94     32.69 o
  23   6 -24      282.02      267.73     22.92 o
  24   6 -24       31.01       35.83     23.01 o
   0   7 -24      466.99      527.01     48.94 o
   1   7 -24      155.39      188.54     17.40 o
   2   7 -24       38.69       22.23     13.67 o
   3   7 -24      330.09      346.65     21.89 o
   4   7 -24      110.00       71.26     15.63 o
   5   7 -24      329.60      318.16     21.32 o
   6   7 -24      805.20      795.16     28.35 o
   7   7 -24      206.09      198.58     22.59 o
   8   7 -24       52.33       32.33     11.96 o
   9   7 -24       29.31       24.38     11.73 o
  10   7 -24       35.25       52.37     12.21 o
  11   7 -24       27.83       47.55     13.82 o
  12   7 -24      158.43      204.98     17.87 o
  13   7 -24        2.62       -3.12     12.68 o
  14   7 -24      155.92      166.03     17.13 o
  15   7 -24      732.62      792.11     29.76 o
  16   7 -24       13.45       15.90     13.72 o
  17   7 -24      124.57      155.73     18.23 o
  18   7 -24      224.58      273.92     46.75 o
  19   7 -24      155.96      138.33     20.97 o
   0   8 -24      126.70      113.92     33.72 o
   1   8 -24      103.70      129.15     37.17 o
   2   8 -24      137.55      123.08     24.22 o
   3   8 -24      107.95       58.22     43.64 o
   4   8 -24       55.76       61.81     15.62 o
   5   8 -24      100.26      169.06     18.72 o
   6   8 -24       99.73      113.66     19.62 o
   7   8 -24       90.74      115.15     15.89 o
   8   8 -24      473.44      468.72     23.34 o
   9   8 -24      123.96      174.69     17.28 o
  10   8 -24       30.86       36.45     17.66 o
  11   8 -24      195.13      205.08     19.11 o
  12   8 -24      308.29      306.47     21.51 o
   2   0 -23     1329.20     1340.12     28.33 o
   4   0 -23     4752.67     4480.72     63.15 o
   6   0 -23     2172.36     2055.67     40.35 o
   8   0 -23     7741.95     6884.85     83.34 o
  10   0 -23      227.54      256.28     35.78 o
  12   0 -23     3146.39     3040.89     52.24 o
  14   0 -23     2029.64     1960.55     39.47 o
  16   0 -23     3380.62     3415.89     59.09 o
  18   0 -23     1817.55     1828.75     48.11 o
  20   0 -23      246.67      257.87     22.55 o
  22   0 -23      163.08      157.31     19.41 o
  24   0 -23      689.40      597.99     44.07 o
  26   0 -23     3141.91     2897.94     60.19 o
  28   0 -23       75.38       37.05     15.45 o
  30   0 -23      363.02      285.69     22.93 o
  32   0 -23      284.56      264.39     27.40 o
  34   0 -23      527.12      545.79     47.52 o
   1   1 -23      167.56      193.67     10.15 o
   2   1 -23      351.15      347.64     11.98 o
   3   1 -23      325.77      304.71     10.51 o
   4   1 -23      513.37      463.42     12.30 o
   5   1 -23      873.79      797.51     14.37 o
   6   1 -23      905.32      755.81     14.06 o
   7   1 -23      118.02      126.71      8.45 o
   8   1 -23      784.35      933.94     19.74 o
   9   1 -23     1538.43     1515.87     19.64 o
  10   1 -23     3418.19     3172.18     34.95 o
  11   1 -23      167.63      159.57     17.26 o
  12   1 -23     1841.93     1551.94     24.36 o
  13   1 -23      112.78       88.72      8.86 o
  14   1 -23      679.75      678.83     18.30 o
  15   1 -23      439.94      470.23     17.86 o
  16   1 -23      814.70      828.12     24.01 o
  17   1 -23      529.14      607.49     23.49 o
  18   1 -23      955.27      917.16     24.30 o
  19   1 -23      176.32      208.74     16.91 o
  20   1 -23      525.58      489.99     20.23 o
  21   1 -23      396.55      375.20     18.32 o
  22   1 -23      341.58      312.75     16.31 o
  23   1 -23       50.75       60.78     11.11 o
  24   1 -23       89.89       81.55     11.48 o
  25   1 -23      540.64      637.46     32.03 o
  26   1 -23      690.06      648.50     20.88 o
  27   1 -23      166.93      166.57     13.41 o
  28   1 -23      945.44      905.53     24.01 o
  29   1 -23       80.70       60.60     11.33 o
  30   1 -23      199.40      151.36     13.32 o
  31   1 -23      253.13      234.48     15.17 o
  32   1 -23      126.40      100.25     17.25 o
  33   1 -23       32.70       -1.07     16.01 o
  34   1 -23      591.97      543.59     41.63 o
   1   2 -23      132.42      125.94     12.98 o
   2   2 -23      782.27      763.38     26.87 o
   3   2 -23      286.91      275.30     11.08 o
   4   2 -23     1874.36     1772.18     24.42 o
   5   2 -23     1639.43     1427.69     20.44 o
   6   2 -23      803.18      838.54     23.23 o
   7   2 -23     1198.43     1211.12     22.43 o
   8   2 -23      832.22      714.35     24.33 o
   9   2 -23      750.23      697.08     15.21 o
  10   2 -23      350.51      321.90     11.55 o
  11   2 -23     1270.65     1150.46     20.52 o
  12   2 -23      255.43      230.47     11.59 o
  13   2 -23     1207.19     1151.93     26.20 o
  14   2 -23     1598.03     1478.96     24.56 o
  15   2 -23      779.86      747.81     19.47 o
  16   2 -23      765.52      775.79     21.52 o
  17   2 -23      541.60      551.79     18.40 o
  18   2 -23      971.51      918.78     36.41 o
  19   2 -23      297.03      285.50     13.91 o
  20   2 -23        9.84       17.98      9.50 o
  21   2 -23     1257.27     1242.69     35.08 o
  22   2 -23      182.32      162.51     14.66 o
  23   2 -23       30.12       18.24     11.69 o
  24   2 -23      196.30      192.19     15.04 o
  25   2 -23      970.95      952.21     24.80 o
  26   2 -23       87.40       87.26     16.05 o
  27   2 -23      159.97      136.38     12.96 o
  28   2 -23       87.66      101.65     12.06 o
  29   2 -23      421.87      394.39     19.20 o
  30   2 -23      237.21      242.54     15.76 o
  31   2 -23       39.66       35.27     10.88 o
  32   2 -23      374.11      380.63     32.45 o
  33   2 -23       59.24       74.68     19.11 o
   1   3 -23      446.93      423.08     15.13 o
   2   3 -23     2683.77     2509.26     39.89 o
   3   3 -23     1970.19     1951.53     28.92 o
   4   3 -23     2300.24     2192.71     43.60 o
   5   3 -23     1145.85     1169.42     20.21 o
   6   3 -23      602.04      599.90     14.27 o
   7   3 -23      600.80      579.69     15.97 o
   8   3 -23      391.77      306.39     12.30 o
   9   3 -23     2756.01     2514.14     32.72 o
  10   3 -23     2571.73     2445.75     35.42 o
  11   3 -23       24.31       24.90      7.36 o
  12   3 -23      508.16      559.46     16.09 o
  13   3 -23      138.37      122.40     10.04 o
  14   3 -23       55.51       64.27      9.04 o
  15   3 -23       37.35       57.00     10.06 o
  16   3 -23      432.37      396.70     15.89 o
  17   3 -23       28.14       23.01      9.07 o
  18   3 -23      368.48      373.24     15.88 o
  19   3 -23       82.95       89.01     10.55 o
  20   3 -23       28.66       61.00     10.17 o
  21   3 -23       54.92       52.10     10.87 o
  22   3 -23      213.42      208.72     14.94 o
  23   3 -23      155.71      143.42     13.54 o
  24   3 -23      358.63      415.92     19.20 o
  25   3 -23      796.59      783.26     23.97 o
  26   3 -23      354.45      342.91     18.04 o
  27   3 -23        9.11       22.15     10.84 o
  28   3 -23      735.17      685.59     24.16 o
  29   3 -23      291.49      291.75     16.72 o
  30   3 -23      106.48      156.88     23.66 o
  31   3 -23       77.06       71.58     17.33 o
  32   3 -23       33.01       29.95     17.12 o
   1   4 -23     3318.48     3099.59     50.59 o
   2   4 -23     1215.21     1233.54     27.99 o
   3   4 -23     1544.22     1561.26     32.70 o
   4   4 -23      307.15      306.06     12.74 o
   5   4 -23       16.94       23.11      7.21 o
   6   4 -23      423.11      413.98     15.79 o
   7   4 -23      488.67      490.85     16.50 o
   8   4 -23      544.47      499.43     19.05 o
   9   4 -23      417.07      442.94     17.41 o
  10   4 -23      549.62      501.17     16.03 o
  11   4 -23      114.13      118.38      9.25 o
  12   4 -23      310.89      325.25     12.63 o
  13   4 -23      650.86      678.06     18.36 o
  14   4 -23      499.42      514.07     18.94 o
  15   4 -23      216.84      249.49     21.44 o
  16   4 -23       46.47       53.14     10.67 o
  17   4 -23      116.71      124.25     11.78 o
  18   4 -23        3.74       14.90      9.29 o
  19   4 -23      862.09      872.76     25.20 o
  20   4 -23      264.84      252.37     14.88 o
  21   4 -23      335.39      331.28     15.99 o
  22   4 -23      146.47      140.65     12.44 o
  23   4 -23      360.58      405.85     19.42 o
  24   4 -23       74.10       65.03     12.10 o
  25   4 -23        8.52        8.05     13.42 o
  26   4 -23      420.32      381.55     19.31 o
  27   4 -23      267.45      352.77     18.83 o
  28   4 -23      482.46      426.08     20.30 o
  29   4 -23      322.77      323.98     27.40 o
  30   4 -23       35.10       27.89     15.76 o
   1   5 -23       59.58      102.03     11.33 o
   2   5 -23     1067.41      987.02     22.18 o
   3   5 -23     1091.88     1062.10     26.50 o
   4   5 -23      532.16      503.71     19.06 o
   5   5 -23      336.81      365.67     21.81 o
   6   5 -23      300.01      286.37     15.51 o
   7   5 -23       19.06       28.23      9.38 o
   8   5 -23      115.77       91.35     10.65 o
   9   5 -23      183.81      198.15     12.83 o
  10   5 -23      232.11      229.48     13.82 o
  11   5 -23      480.04      467.62     17.08 o
  12   5 -23      240.72      240.31     12.69 o
  13   5 -23      385.53      384.82     16.47 o
  14   5 -23       77.43       93.63     19.04 o
  15   5 -23      304.15      329.51     17.65 o
  16   5 -23      205.04      181.47     13.98 o
  17   5 -23      788.67      822.57     23.79 o
  18   5 -23        6.07       33.97     10.95 o
  19   5 -23       53.10       35.63     11.01 o
  20   5 -23       44.30       22.58     11.06 o
  21   5 -23      333.62      347.44     22.31 o
  22   5 -23      128.55      101.56     13.63 o
  23   5 -23      117.50       99.40     16.25 o
  24   5 -23      550.11      511.09     23.83 o
  25   5 -23      109.37       87.99     13.16 o
  26   5 -23      204.47      170.23     17.71 o
  27   5 -23      816.28      808.97     37.13 o
  28   5 -23      195.92      146.78     21.35 o
   1   6 -23      655.04      668.93     27.18 o
   2   6 -23     1228.86     1237.26     57.95 o
   3   6 -23     1113.19     1116.99     28.86 o
   4   6 -23      127.74      146.05     14.33 o
   5   6 -23      369.79      313.29     16.71 o
   6   6 -23       36.03       41.62     11.11 o
   7   6 -23      389.63      357.73     18.06 o
   8   6 -23       21.42       39.66     10.91 o
   9   6 -23       67.81       59.14     11.74 o
  10   6 -23       59.80       71.42     11.08 o
  11   6 -23     1555.62     1618.68     30.05 o
  12   6 -23      490.93      590.07     21.88 o
  13   6 -23      125.13      155.98     14.60 o
  14   6 -23      108.60      172.80     17.12 o
  15   6 -23       85.38       68.91     14.87 o
  16   6 -23      433.93      448.46     24.93 o
  17   6 -23      169.10      229.43     17.55 o
  18   6 -23      371.24      387.43     22.04 o
  19   6 -23       83.85       96.25     14.46 o
  20   6 -23      472.07      517.10     29.46 o
  21   6 -23     1207.26     1114.13     29.69 o
  22   6 -23      498.52      547.89     22.19 o
  23   6 -23      177.37      205.17     18.15 o
  24   6 -23       96.66      115.74     17.80 o
  25   6 -23      126.58       73.51     21.60 o
   1   7 -23      850.16      832.37     55.55 o
   2   7 -23      365.68      410.56     23.33 o
   3   7 -23        9.66        9.47     15.59 o
   4   7 -23      101.78       52.10     31.19 o
   5   7 -23      105.80       90.86     14.32 o
   6   7 -23      181.68      163.90     15.86 o
   7   7 -23      127.96      144.51     14.65 o
   8   7 -23      186.30      170.41     15.16 o
   9   7 -23       74.81       81.68     12.89 o
  10   7 -23      230.07      221.88     16.02 o
  11   7 -23      560.57      602.89     30.59 o
  12   7 -23      196.22      214.50     24.63 o
  13   7 -23      415.44      405.73     20.48 o
  14   7 -23      150.06      112.07     16.70 o
  15   7 -23      202.67      218.77     19.45 o
  16   7 -23        1.87        3.26     13.25 o
  17   7 -23       21.84       27.05     14.40 o
  18   7 -23      315.84      312.59     22.21 o
  19   7 -23        9.98       26.44     17.18 o
  20   7 -23       51.07       46.06     18.20 o
  21   7 -23      244.00      268.21     28.66 o
   1   8 -23      730.59      688.16     37.70 o
   2   8 -23        5.32        6.81     27.89 o
   3   8 -23      110.78       81.28     22.70 o
   4   8 -23       22.79       33.76     14.63 o
   5   8 -23       22.86       22.69     19.82 o
   6   8 -23      944.17      982.21     30.88 o
   7   8 -23      191.77      216.22     34.43 o
   8   8 -23       15.95        4.93     13.99 o
   9   8 -23      396.37      491.24     21.81 o
  10   8 -23      380.66      350.17     19.18 o
  11   8 -23      203.21      213.04     19.09 o
  12   8 -23      176.88      153.25     17.52 o
  13   8 -23       89.16       97.55     22.75 o
  14   8 -23      196.32      201.79     21.57 o
  15   8 -23      618.33      677.77     38.41 o
   0   0 -22     8641.59     8065.75    123.21 o
   2   0 -22     4378.03     4458.83     58.56 o
   4   0 -22     7987.63     7749.86     91.79 o
   6   0 -22     2449.54     2420.96     37.25 o
   8   0 -22     4208.71     4048.50     54.32 o
  10   0 -22     5774.98     5460.21     67.69 o
  12   0 -22     1282.44     1070.91     27.55 o
  14   0 -22     2195.53     2120.43     40.49 o
  16   0 -22     1514.15     1372.64     31.74 o
  18   0 -22      244.14      211.98     20.23 o
  20   0 -22       34.47       22.11     13.95 o
  22   0 -22      790.18      776.87     40.85 o
  24   0 -22       51.05       48.72     14.18 o
  26   0 -22      177.31      135.21     17.48 o
  28   0 -22      440.53      431.97     26.64 o
  30   0 -22      983.07      954.26     51.37 o
  32   0 -22      282.79      328.70     23.54 o
  34   0 -22       49.37       59.77     33.11 o
   0   1 -22     5705.08     5380.80    107.48 o
   1   1 -22      702.49      547.10     12.95 o
   2   1 -22     1069.70     1163.30     17.76 o
   3   1 -22      485.67      416.53     13.30 o
   4   1 -22       66.66       87.30      6.82 o
   5   1 -22     1114.55     1039.08     23.91 o
   6   1 -22     5189.58     4991.53     56.25 o
   7   1 -22     5860.37     5748.41     52.31 o
   8   1 -22     1911.88     1899.93     22.46 o
   9   1 -22      340.95      395.06     14.79 o
  10   1 -22    10237.78     9583.80     83.02 o
  11   1 -22      915.49      897.57     22.52 o
  12   1 -22       77.38       49.58      7.85 o
  13   1 -22       20.20       31.70      7.42 o
  14   1 -22      866.51      871.64     21.88 o
  15   1 -22      668.00      617.41     17.44 o
  16   1 -22      850.21      773.68     19.17 o
  17   1 -22       93.84       71.76      9.36 o
  18   1 -22     1303.51     1250.30     29.30 o
  19   1 -22     1104.32     1117.17     26.22 o
  20   1 -22      238.89      255.07     15.21 o
  21   1 -22      488.50      493.64     19.86 o
  22   1 -22      479.96      454.35     18.54 o
  23   1 -22      288.89      273.90     24.58 o
  24   1 -22      253.89      246.70     14.73 o
  25   1 -22       52.01       42.37     10.18 o
  26   1 -22      522.68      500.59     19.04 o
  27   1 -22      334.31      347.33     16.63 o
  28   1 -22      472.53      448.75     23.59 o
  29   1 -22       15.98       37.83     10.56 o
  30   1 -22      558.02      599.13     20.78 o
  31   1 -22      106.13       94.77     13.93 o
  32   1 -22       61.38       48.28     11.70 o
  33   1 -22      237.67      210.25     19.80 o
  34   1 -22      189.09      175.43     23.24 o
   0   2 -22       49.39       39.48     11.83 o
   1   2 -22     1611.48     1665.28     22.94 o
   2   2 -22     3251.33     3117.40     34.79 o
   3   2 -22     4265.65     4125.70     43.07 o
   4   2 -22      635.07      687.03     13.95 o
   5   2 -22     1618.80     1536.85     20.88 o
   6   2 -22      255.60      276.62     13.13 o
   7   2 -22     4948.62     4563.47     42.23 o
   8   2 -22      199.78      211.09      8.47 o
   9   2 -22      787.10      728.77     20.26 o
  10   2 -22     1843.92     1705.77     32.35 o
  11   2 -22      141.66      155.19     12.89 o
  12   2 -22     1243.90     1170.67     36.37 o
  13   2 -22      455.72      427.11     14.27 o
  14   2 -22     1114.67     1103.28     28.22 o
  15   2 -22      405.72      416.04     16.04 o
  16   2 -22      535.00      540.06     23.22 o
  17   2 -22     1039.41     1011.52     22.16 o
  18   2 -22       37.48       34.43      9.33 o
  19   2 -22     1057.13      957.73     23.55 o
  20   2 -22       83.51       82.01     11.29 o
  21   2 -22      218.24      193.38     13.77 o
  22   2 -22       11.14       29.34      9.98 o
  23   2 -22       41.78       24.01      9.65 o
  24   2 -22      576.96      566.93     20.33 o
  25   2 -22      263.03      233.41     14.96 o
  26   2 -22       68.18       69.08     11.39 o
  27   2 -22      258.23      268.58     15.18 o
  28   2 -22      433.93      396.06     17.83 o
  29   2 -22      155.56      131.33     13.99 o
  30   2 -22      178.02      185.91     14.15 o
  31   2 -22      255.91      275.35     16.12 o
  32   2 -22       25.66       23.21     11.99 o
  33   2 -22      190.02      215.14     24.22 o
  34   2 -22      517.23      441.25     35.31 o
   0   3 -22     2548.94     2373.52     41.30 o
   1   3 -22      597.98      557.57     14.57 o
   2   3 -22      132.01      119.51     11.54 o
   3   3 -22     2091.79     2155.25     28.79 o
   4   3 -22     3306.32     3334.51     39.18 o
   5   3 -22     2024.71     1728.41     24.06 o
   6   3 -22      722.32      648.13     13.93 o
   7   3 -22     2292.81     2140.70     31.13 o
   8   3 -22      337.16      348.40     12.59 o
   9   3 -22     1509.90     1273.57     20.50 o
  10   3 -22      138.62      141.18      9.10 o
  11   3 -22      685.39      615.92     20.12 o
  12   3 -22      119.18      129.97      9.94 o
  13   3 -22       87.68      133.58     10.07 o
  14   3 -22      462.22      467.40     20.41 o
  15   3 -22      544.65      576.61     22.75 o
  16   3 -22      736.06      746.65     22.78 o
  17   3 -22       13.66       16.04      8.48 o
  18   3 -22       59.29       63.62      9.57 o
  19   3 -22      258.80      242.73     13.27 o
  20   3 -22      227.59      228.58     13.05 o
  21   3 -22      358.64      330.12     16.76 o
  22   3 -22      133.32       93.49     11.84 o
  23   3 -22     1038.03     1029.25     26.49 o
  24   3 -22       11.97        3.02      9.25 o
  25   3 -22      359.29      352.96     17.66 o
  26   3 -22       18.83       22.08      9.92 o
  27   3 -22      216.07      231.22     17.39 o
  28   3 -22      629.38      645.30     21.30 o
  29   3 -22      424.78      423.92     27.16 o
  30   3 -22      574.84      514.63     20.29 o
  31   3 -22       73.87       61.95     13.58 o
  32   3 -22        9.98        2.55     14.22 o
  33   3 -22       23.13       20.19     16.69 o
   0   4 -22     1525.72     1410.26     34.21 o
   1   4 -22      742.31      674.12     23.09 o
   2   4 -22     1036.86     1001.35     19.87 o
   3   4 -22      307.21      302.34     12.53 o
   4   4 -22      555.66      546.33     14.59 o
   5   4 -22     2502.68     2533.39     32.95 o
   6   4 -22       80.96      100.23      9.88 o
   7   4 -22      273.43      266.24     13.13 o
   8   4 -22      929.71      959.21     20.01 o
   9   4 -22     1867.39     1773.67     27.86 o
  10   4 -22       16.38        7.79      7.16 o
  11   4 -22      249.03      242.97     11.25 o
  12   4 -22      249.33      221.26     10.73 o
  13   4 -22      399.09      439.76     17.07 o
  14   4 -22      361.98      364.22     15.54 o
  15   4 -22       18.62       10.45      8.54 o
  16   4 -22       63.08       72.68     10.06 o
  17   4 -22     1459.72     1332.09     34.36 o
  18   4 -22      214.90      223.35     13.26 o
  19   4 -22      881.62      882.73     21.75 o
  20   4 -22      924.18      966.15     22.54 o
  21   4 -22      833.99      845.46     21.80 o
  22   4 -22      197.43      186.57     13.23 o
  23   4 -22      291.74      301.64     17.08 o
  24   4 -22      377.67      346.43     18.06 o
  25   4 -22       45.18       39.08     11.13 o
  26   4 -22       55.79       74.77     20.62 o
  27   4 -22      290.23      301.75     17.49 o
  28   4 -22      236.57      183.20     15.06 o
  29   4 -22      125.68      151.46     13.63 o
  30   4 -22      153.93       92.82     20.08 o
  31   4 -22       67.40       61.00     19.47 o
   0   5 -22     2191.13     2186.86     53.05 o
   1   5 -22      380.04      372.04     15.02 o
   2   5 -22      117.14      128.84     14.24 o
   3   5 -22      975.61      980.80     20.43 o
   4   5 -22      124.34      150.25     10.32 o
   5   5 -22      667.81      674.08     20.08 o
   6   5 -22      174.61      145.79     12.45 o
   7   5 -22     1201.32     1231.93     24.69 o
   8   5 -22      760.03      739.67     19.47 o
   9   5 -22     1546.46     1439.15     26.75 o
  10   5 -22      120.18      115.23     10.53 o
  11   5 -22      154.74      183.41     11.76 o
  12   5 -22      270.07      307.21     13.13 o
  13   5 -22      178.79      188.51     17.27 o
  14   5 -22       91.95       72.86     11.18 o
  15   5 -22      880.99      911.80     23.86 o
  16   5 -22      442.91      416.62     18.16 o
  17   5 -22      143.68      130.08     12.94 o
  18   5 -22      401.51      440.20     18.95 o
  19   5 -22      164.60      167.41     13.74 o
  20   5 -22       17.76       10.34      9.99 o
  21   5 -22      175.90      192.13     14.58 o
  22   5 -22       61.23       61.64     11.16 o
  23   5 -22       58.46       54.71     11.23 o
  24   5 -22      475.08      479.78     19.06 o
  25   5 -22      580.26      547.53     22.57 o
  26   5 -22      196.25      232.61     16.67 o
  27   5 -22      281.00      328.32     21.07 o
  28   5 -22      203.87      218.08     23.63 o
  29   5 -22      495.74      524.80     29.25 o
   0   6 -22      939.42      875.46     37.31 o
   1   6 -22       59.77       60.53     11.33 o
   2   6 -22      401.56      416.36     15.82 o
   3   6 -22       95.98       90.19     12.70 o
   4   6 -22      552.11      557.14     19.98 o
   5   6 -22      688.73      711.62     21.54 o
   6   6 -22      522.74      550.03     20.24 o
   7   6 -22       36.12       36.52     10.47 o
   8   6 -22        5.29       10.20      9.25 o
   9   6 -22      418.45      367.75     16.33 o
  10   6 -22      181.46      192.10     13.06 o
  11   6 -22      399.33      425.02     17.05 o
  12   6 -22     1216.50     1365.60     26.58 o
  13   6 -22      417.53      371.81     18.68 o
  14   6 -22       93.44       96.26     20.72 o
  15   6 -22      260.34      255.78     29.46 o
  16   6 -22      274.67      236.27     21.42 o
  17   6 -22      232.77      266.20     18.27 o
  18   6 -22      592.76      650.63     24.91 o
  19   6 -22      227.03      240.94     16.96 o
  20   6 -22      160.41      233.47     16.31 o
  21   6 -22      515.73      564.11     23.85 o
  22   6 -22       46.52       51.77     12.31 o
  23   6 -22        0.83        8.54     10.84 o
  24   6 -22      445.64      425.20     22.37 o
  25   6 -22      505.06      554.48     27.97 o
  26   6 -22       17.18        6.82     16.22 o
   0   7 -22      695.17      671.95     28.82 o
   1   7 -22      120.11      148.90     23.18 o
   2   7 -22      970.94      931.12     37.75 o
   3   7 -22      760.70      749.56     51.67 o
   4   7 -22      313.13      349.04     19.34 o
   5   7 -22      463.04      461.90     21.66 o
   6   7 -22      247.71      246.37     23.30 o
   7   7 -22      244.05      212.70     15.49 o
   8   7 -22      347.01      324.17     20.98 o
   9   7 -22       55.41       48.96     11.75 o
  10   7 -22      776.33      768.53     23.07 o
  11   7 -22       34.32       15.29     10.39 o
  12   7 -22      314.13      322.20     19.89 o
  13   7 -22      106.92       95.33     14.01 o
  14   7 -22      119.01      150.76     17.65 o
  15   7 -22      285.29      269.37     20.23 o
  16   7 -22      168.33      122.46     19.85 o
  17   7 -22      107.30      113.35     30.04 o
  18   7 -22       78.80       81.81     15.43 o
  19   7 -22       43.22       52.36     14.83 o
  20   7 -22      437.93      435.23     28.61 o
  21   7 -22       28.19       39.86     16.18 o
  22   7 -22       37.33       38.82     34.15 o
   0   8 -22      308.64      209.49     37.68 o
   1   8 -22      123.55       94.59     69.14 o
   2   8 -22      109.50      123.29     24.05 o
   3   8 -22       18.10      -13.17     13.17 o
   4   8 -22        4.35        8.32     13.81 o
   5   8 -22      219.69      251.63     18.55 o
   6   8 -22      178.66      186.27     16.97 o
   7   8 -22      315.72      361.18     21.09 o
   8   8 -22      427.91      425.17     20.72 o
   9   8 -22      176.40      181.63     15.77 o
  10   8 -22       17.30       15.01     12.20 o
  11   8 -22      116.75      103.76     14.12 o
  12   8 -22      214.45      235.20     19.46 o
  13   8 -22      128.52      174.70     17.91 o
  14   8 -22      234.65      191.98     21.34 o
  15   8 -22      298.45      328.41     41.66 o
  16   8 -22      221.85      231.36     29.73 o
  17   8 -22        1.86       26.45     17.57 o
   0   9 -22      396.46      491.32     51.89 o
   1   9 -22       66.31       74.48     22.69 o
   2   9 -22       20.23       17.58     21.49 o
   3   9 -22       49.56       95.71     31.44 o
   4   9 -22       35.78       50.47     22.99 o
   5   9 -22       48.77       33.28     42.41 o
   6   9 -22       64.79       61.86     18.30 o
   7   9 -22       74.13       61.55     23.12 o
   2   0 -21    12218.40    12446.53    126.50 o
   4   0 -21       65.57       45.36      8.17 o
   6   0 -21     1019.05      940.07     21.33 o
   8   0 -21     7608.07     6828.50     81.80 o
  10   0 -21     4586.06     4348.72     55.71 o
  12   0 -21    10435.56    10565.84    181.77 o
  14   0 -21     8635.05     8105.09    109.76 o
  16   0 -21      395.55      371.49     23.44 o
  18   0 -21      745.90      681.08     28.81 o
  20   0 -21      491.48      450.98     33.13 o
  22   0 -21      252.40      196.52     19.88 o
  24   0 -21      389.90      401.01     25.69 o
  26   0 -21      456.22      413.34     23.96 o
  28   0 -21      456.06      386.98     23.73 o
  30   0 -21      215.89      193.91     30.16 o
  32   0 -21      700.28      645.79     29.61 o
  34   0 -21      244.02      242.67     21.04 o
   1   1 -21      250.90      181.12      7.42 o
   2   1 -21      190.17      158.13      7.04 o
   3   1 -21      305.02      372.46     11.87 o
   4   1 -21      617.21      522.22     12.20 o
   5   1 -21      316.55      347.08     10.11 o
   6   1 -21      951.30      791.35     13.67 o
   7   1 -21     1189.74     1153.83     16.38 o
   8   1 -21      412.49      493.06     13.04 o
   9   1 -21     1928.22     1925.59     21.99 o
  10   1 -21     5501.35     4810.95     46.57 o
  11   1 -21      931.52     1076.61     29.72 o
  12   1 -21     1726.81     1689.93     26.14 o
  13   1 -21     1150.57     1114.71     19.63 o
  14   1 -21      151.49      136.20      9.23 o
  15   1 -21      750.79      766.39     25.30 o
  16   1 -21     3170.70     2961.54     39.20 o
  17   1 -21      311.38      296.04     15.34 o
  18   1 -21      301.34      270.79     14.86 o
  19   1 -21       30.51       52.53      9.99 o
  20   1 -21     2015.53     1997.00     43.75 o
  21   1 -21      454.11      407.28     17.92 o
  22   1 -21      447.70      422.77     17.57 o
  23   1 -21     1847.03     1710.67     31.13 o
  24   1 -21      594.32      580.94     19.81 o
  25   1 -21      627.49      651.89     20.33 o
  26   1 -21       16.17       14.17      9.01 o
  27   1 -21      275.50      257.94     14.40 o
  28   1 -21      138.71      148.93     12.34 o
  29   1 -21      516.99      492.58     18.91 o
  30   1 -21      470.76      493.30     18.97 o
  31   1 -21      282.50      235.37     14.47 o
  32   1 -21      178.58      172.52     15.40 o
  33   1 -21       14.28        9.22      9.62 o
  34   1 -21       37.04       39.41     13.83 o
  35   1 -21      155.81      121.77     20.68 o
   1   2 -21     2934.94     2859.00     29.47 o
   2   2 -21       25.54       25.97      5.73 o
   3   2 -21     3307.37     3396.43     33.12 o
   4   2 -21      489.81      539.23     11.94 o
   5   2 -21      402.27      379.41     10.76 o
   6   2 -21      887.64      856.02     14.41 o
   7   2 -21     2182.28     2204.96     24.69 o
   8   2 -21     2711.97     2439.49     26.33 o
   9   2 -21     5667.61     5226.10     50.28 o
  10   2 -21     1487.82     1422.16     22.08 o
  11   2 -21       55.54       80.23      8.97 o
  12   2 -21     1070.60      954.84     21.83 o
  13   2 -21     1075.54     1024.77     27.67 o
  14   2 -21     2179.72     1990.73     30.75 o
  15   2 -21     1000.03      928.38     20.73 o
  16   2 -21       10.41       20.46      8.57 o
  17   2 -21      530.17      435.71     16.12 o
  18   2 -21      415.26      375.77     15.28 o
  19   2 -21      549.09      529.08     18.58 o
  20   2 -21       62.95       89.03     10.95 o
  21   2 -21      186.55      175.38     13.09 o
  22   2 -21      232.80      221.61     14.53 o
  23   2 -21      276.21      260.60     14.71 o
  24   2 -21      115.17      132.93     12.25 o
  25   2 -21      885.40      807.48     22.37 o
  26   2 -21       10.61        7.55      9.49 o
  27   2 -21      395.11      383.37     17.01 o
  28   2 -21      673.63      726.10     21.09 o
  29   2 -21      358.40      342.24     16.65 o
  30   2 -21       38.56       22.78     10.40 o
  31   2 -21      326.30      352.25     16.90 o
  32   2 -21      208.54      235.27     15.48 o
  33   2 -21      721.19      683.13     22.74 o
  34   2 -21      688.79      650.03     33.82 o
  35   2 -21      127.99      127.84     20.87 o
   1   3 -21     2432.32     2508.46     28.58 o
   2   3 -21     1533.40     1352.79     20.18 o
   3   3 -21      321.30      355.04     11.57 o
   4   3 -21      406.54      379.78     11.64 o
   5   3 -21      395.95      403.59     11.47 o
   6   3 -21      768.35      759.77     14.42 o
   7   3 -21      992.15      939.46     27.59 o
   8   3 -21     5241.89     5339.51     52.15 o
   9   3 -21      801.56      645.40     14.83 o
  10   3 -21      611.72      555.57     14.16 o
  11   3 -21      566.41      531.94     14.65 o
  12   3 -21      111.76      146.30      8.62 o
  13   3 -21     1491.51     1396.23     24.30 o
  14   3 -21     1946.00     1820.99     29.94 o
  15   3 -21       85.32       89.47      9.46 o
  16   3 -21     2133.63     1911.93     29.58 o
  17   3 -21       79.82       76.30     10.63 o
  18   3 -21      739.41      702.14     25.54 o
  19   3 -21      305.70      296.65     14.05 o
  20   3 -21      208.63      242.26     14.83 o
  21   3 -21      442.30      408.75     21.37 o
  22   3 -21      488.50      489.81     19.26 o
  23   3 -21      456.86      474.82     19.14 o
  24   3 -21      394.51      373.91     17.57 o
  25   3 -21       79.46       60.35     10.85 o
  26   3 -21       67.94       66.79     11.16 o
  27   3 -21       25.89       26.06     10.25 o
  28   3 -21      222.84      164.49     13.38 o
  29   3 -21      614.07      586.39     20.38 o
  30   3 -21     1550.97     1497.93     32.95 o
  31   3 -21      389.09      369.68     17.44 o
  32   3 -21      699.53      642.14     24.60 o
  33   3 -21      356.48      303.46     26.44 o
  34   3 -21       55.04       73.70     24.01 o
   1   4 -21     1769.35     1767.24     37.17 o
   2   4 -21     1218.03     1243.56     21.15 o
   3   4 -21      599.59      648.62     19.26 o
   4   4 -21     1253.78     1242.52     24.21 o
   5   4 -21     1034.59     1020.84     18.75 o
   6   4 -21       66.58       67.90      9.12 o
   7   4 -21      765.76      741.54     17.53 o
   8   4 -21      644.60      630.47     19.54 o
   9   4 -21      987.48      827.99     17.82 o
  10   4 -21      515.39      458.42     13.86 o
  11   4 -21      201.08      216.21     10.47 o
  12   4 -21      159.47      157.55      9.09 o
  13   4 -21      499.12      471.98     19.06 o
  14   4 -21        8.29        0.02      7.92 o
  15   4 -21      785.36      761.97     19.33 o
  16   4 -21     1726.05     1663.21     28.53 o
  17   4 -21      725.91      719.72     19.55 o
  18   4 -21      276.65      267.75     14.01 o
  19   4 -21     1568.64     1492.26     41.91 o
  20   4 -21       34.50       17.19      8.72 o
  21   4 -21      188.74      194.41     12.98 o
  22   4 -21      317.28      367.03     18.83 o
  23   4 -21      294.67      276.86     16.07 o
  24   4 -21      280.06      300.48     17.65 o
  25   4 -21     1046.30     1034.09     25.89 o
  26   4 -21      586.52      560.73     21.28 o
  27   4 -21      753.29      716.66     24.28 o
  28   4 -21      135.01      118.78     12.59 o
  29   4 -21      165.07      167.66     13.79 o
  30   4 -21      552.13      665.44     21.93 o
  31   4 -21      138.17      214.10     27.39 o
  32   4 -21      794.78      732.25     35.48 o
   1   5 -21      360.71      378.66     14.22 o
   2   5 -21       70.79      115.20      9.65 o
   3   5 -21     1592.58     1620.20     26.31 o
   4   5 -21      529.95      570.01     19.80 o
   5   5 -21     2054.74     1964.74     31.54 o
   6   5 -21      257.18      267.81     13.57 o
   7   5 -21      443.82      458.06     18.86 o
   8   5 -21      891.11      981.83     21.70 o
   9   5 -21      117.20      167.48     11.52 o
  10   5 -21      172.86      162.29     10.68 o
  11   5 -21       12.28        2.26      7.53 o
  12   5 -21      865.17      820.16     20.29 o
  13   5 -21      205.46      227.11     14.17 o
  14   5 -21      203.56      188.82     14.62 o
  15   5 -21      298.61      296.80     17.66 o
  16   5 -21      633.39      666.71     21.66 o
  17   5 -21      512.13      484.19     19.17 o
  18   5 -21      108.48       89.13     11.60 o
  19   5 -21      755.80      789.81     25.83 o
  20   5 -21      403.45      404.83     17.20 o
  21   5 -21      203.15      168.50     12.91 o
  22   5 -21      463.89      392.86     17.09 o
  23   5 -21       46.02       40.94     14.58 o
  24   5 -21      519.03      419.77     17.76 o
  25   5 -21      223.77      196.26     15.15 o
  26   5 -21        8.20       25.06     10.87 o
  27   5 -21      838.14      845.83     25.46 o
  28   5 -21       91.43       92.14     14.14 o
  29   5 -21      272.17      259.69     22.46 o
  30   5 -21      266.60      256.00     25.11 o
   1   6 -21      697.92      683.14     18.81 o
   2   6 -21      470.86      496.11     16.59 o
   3   6 -21      597.37      569.72     19.88 o
   4   6 -21      251.81      282.17     19.05 o
   5   6 -21       65.19       61.01     11.22 o
   6   6 -21      430.85      405.87     17.98 o
   7   6 -21      107.87      138.96     12.02 o
   8   6 -21     1416.93     1439.61     27.73 o
   9   6 -21       51.53       43.11     11.91 o
  10   6 -21      421.23      390.26     16.25 o
  11   6 -21      791.40      775.82     20.25 o
  12   6 -21      133.51      140.67     11.64 o
  13   6 -21      587.02      567.91     24.51 o
  14   6 -21      835.49      841.26     27.70 o
  15   6 -21      307.08      336.07     19.20 o
  16   6 -21      245.38      274.21     17.95 o
  17   6 -21      193.92      213.07     22.94 o
  18   6 -21      284.92      353.04     18.75 o
  19   6 -21      930.00      928.19     27.29 o
  20   6 -21       69.47      106.05     13.09 o
  21   6 -21     1195.13     1141.10     27.86 o
  22   6 -21      372.23      420.12     27.59 o
  23   6 -21      366.00      385.96     19.10 o
  24   6 -21      297.03      386.42     18.98 o
  25   6 -21      206.60      228.33     18.15 o
  26   6 -21      291.97      319.21     22.51 o
  27   6 -21      684.59      784.82     33.63 o
   1   7 -21      385.74      400.24     28.13 o
   2   7 -21      402.31      411.19     23.16 o
   3   7 -21       15.25       22.90     11.78 o
   4   7 -21      340.44      352.61     19.38 o
   5   7 -21     1245.12     1308.71     29.38 o
   6   7 -21      254.94      284.58     16.73 o
   7   7 -21       14.58       28.35     11.02 o
   8   7 -21     1046.21     1122.03     27.64 o
   9   7 -21      929.99      874.33     24.17 o
  10   7 -21      393.22      443.24     25.33 o
  11   7 -21       51.83       62.67     11.15 o
  12   7 -21      133.73      110.32     13.22 o
  13   7 -21      497.26      507.63     21.71 o
  14   7 -21      890.16      895.48     29.58 o
  15   7 -21       50.23       48.94     14.02 o
  16   7 -21      539.00      501.67     25.80 o
  17   7 -21       70.02       61.60     22.93 o
  18   7 -21       29.96       22.79     13.38 o
  19   7 -21       18.74       24.02     13.92 o
  20   7 -21      167.55      183.38     17.05 o
  21   7 -21      620.13      568.66     28.66 o
  22   7 -21      485.14      443.54     26.37 o
  23   7 -21       22.06       -1.59     14.89 o
  24   7 -21       16.50       19.03     18.87 o
   1   8 -21      187.49      193.22     42.43 o
   2   8 -21       17.27       59.90     20.93 o
   3   8 -21      172.00      146.02     16.89 o
   4   8 -21       73.92       87.97     15.88 o
   5   8 -21      512.42      466.74     22.32 o
   6   8 -21      107.07       94.39     17.15 o
   7   8 -21      441.56      355.73     18.92 o
   8   8 -21      141.63      186.73     18.97 o
   9   8 -21      226.38      295.70     17.95 o
  10   8 -21      144.94      154.39     14.87 o
  11   8 -21      630.10      532.37     21.62 o
  12   8 -21        6.54        8.82     13.00 o
  13   8 -21      158.46      170.39     19.62 o
  14   8 -21      135.25      140.04     17.53 o
  15   8 -21      308.83      309.08     32.03 o
  16   8 -21      402.84      443.54     24.96 o
  17   8 -21      549.62      544.66     31.54 o
  18   8 -21      211.24      206.60     30.79 o
   1   9 -21      880.10      827.10     42.52 o
   2   9 -21      697.39      720.56     41.35 o
   3   9 -21       54.04       87.10     23.67 o
   4   9 -21      190.82      203.10     27.91 o
   5   9 -21       80.69      129.51     25.52 o
   6   9 -21       36.34       52.29     14.44 o
   7   9 -21      106.95      120.74     23.97 o
   8   9 -21      212.31      216.24     23.18 o
   9   9 -21      242.22      213.21     17.03 o
  10   9 -21      120.27      129.17     22.18 o
   0   0 -20     1281.00     1462.44     58.62 o
   2   0 -20     7116.39     6761.97     82.05 o
   4   0 -20     1834.34     1767.28     27.02 o
   6   0 -20     2069.80     1736.76     29.07 o
   8   0 -20     2529.52     2543.24     37.03 o
  10   0 -20     2132.31     1976.21     30.71 o
  12   0 -20     5373.51     5204.96     75.33 o
  14   0 -20     2713.70     2265.67     47.06 o
  16   0 -20     2801.31     2621.70     56.42 o
  18   0 -20     1985.78     1831.17     46.00 o
  20   0 -20     1109.21      925.36     40.61 o
  22   0 -20      525.61      519.77     27.30 o
  24   0 -20       39.91       60.42     13.25 o
  26   0 -20      459.20      442.60     24.12 o
  28   0 -20      220.02      182.85     17.92 o
  30   0 -20      725.17      655.69     28.02 o
  32   0 -20      708.96      723.73     33.51 o
  34   0 -20      160.85      161.03     18.16 o
  36   0 -20      745.48      707.85     48.37 o
   0   1 -20     1531.45     1643.49     25.05 o
   1   1 -20      146.03      148.89      7.43 o
   2   1 -20     2345.28     2336.96     22.52 o
   3   1 -20     1029.07     1127.14     16.05 o
   4   1 -20     1113.64     1022.65     16.61 o
   5   1 -20     2411.53     2250.34     24.14 o
   6   1 -20      479.03      482.53     11.17 o
   7   1 -20      326.70      495.07     11.86 o
   8   1 -20     2358.29     2240.81     26.59 o
   9   1 -20      899.97      917.06     14.00 o
  10   1 -20      381.55      391.10     12.89 o
  11   1 -20      168.56      155.93      7.74 o
  12   1 -20     5500.31     5354.18     54.30 o
  13   1 -20     1779.39     1785.35     25.05 o
  14   1 -20     4700.06     4409.51     54.13 o
  15   1 -20      269.80      258.36     12.42 o
  16   1 -20      518.77      485.35     20.28 o
  17   1 -20     1761.26     1698.02     53.17 o
  18   1 -20     8689.70     7787.28     89.66 o
  19   1 -20     1411.61     1408.14     28.32 o
  20   1 -20      696.17      576.61     19.17 o
  21   1 -20      274.46      225.78     14.24 o
  22   1 -20      125.22      105.40     10.82 o
  23   1 -20      171.07      164.27     12.31 o
  24   1 -20        8.50       -1.91     10.78 o
  25   1 -20     1007.51      962.78     22.16 o
  26   1 -20      559.33      505.53     18.16 o
  27   1 -20      521.32      509.77     18.09 o
  28   1 -20       74.09       75.72     10.38 o
  29   1 -20      108.62      104.46     12.77 o
  30   1 -20       87.81       97.63     10.96 o
  31   1 -20      484.62      473.98     18.26 o
  32   1 -20       14.23       19.87      9.53 o
  33   1 -20       25.00       18.48      9.45 o
  34   1 -20      252.05      228.35     14.04 o
  35   1 -20       21.69       17.60     13.03 o
  36   1 -20      329.02      380.74     20.74 o
   0   2 -20     4255.90     4283.72     51.17 o
   1   2 -20     1651.74     1635.94     18.08 o
   2   2 -20      259.67      226.95      8.82 o
   3   2 -20      687.65      687.42     11.80 o
   4   2 -20      258.45      218.31      8.10 o
   5   2 -20      818.93      869.32     14.23 o
   6   2 -20     4850.73     4380.51     40.49 o
   7   2 -20     1468.51     1327.91     17.76 o
   8   2 -20      620.83      682.98     20.29 o
   9   2 -20    14553.71    13578.88    128.17 o
  10   2 -20      321.22      307.94     10.54 o
  11   2 -20     2583.38     2410.64     28.15 o
  12   2 -20     4126.43     4012.69     43.87 o
  13   2 -20     2864.39     2889.97     34.71 o
  14   2 -20       22.45       36.93      8.28 o
  15   2 -20      321.89      340.71     13.96 o
  16   2 -20      729.32      745.17     18.86 o
  17   2 -20     1483.16     1400.51     25.05 o
  18   2 -20      436.12      402.73     14.70 o
  19   2 -20      317.01      328.94     15.33 o
  20   2 -20      773.13      690.85     20.03 o
  21   2 -20     1091.43     1043.55     32.81 o
  22   2 -20      793.99      686.04     20.07 o
  23   2 -20      608.70      543.50     18.73 o
  24   2 -20      326.95      294.74     15.30 o
  25   2 -20       75.99       57.46     10.09 o
  26   2 -20       45.04       61.55     10.04 o
  27   2 -20       72.87       62.10     10.27 o
  28   2 -20       39.77       47.24     10.36 o
  29   2 -20      641.21      664.31     20.52 o
  30   2 -20       63.26       47.71     10.29 o
  31   2 -20       27.33       30.45     10.41 o
  32   2 -20      328.68      242.68     14.46 o
  33   2 -20      461.97      385.36     16.83 o
  34   2 -20      401.81      464.61     20.98 o
  35   2 -20      123.53       87.16     14.69 o
   0   3 -20      600.02      637.34     17.92 o
   1   3 -20      367.47      333.61     10.15 o
   2   3 -20      719.83      693.47     13.11 o
   3   3 -20     1551.52     1464.04     19.18 o
   4   3 -20      793.71      900.14     17.68 o
   5   3 -20      984.30      880.16     14.72 o
   6   3 -20       44.74       59.71      6.26 o
   7   3 -20     3549.30     3280.16     32.67 o
   8   3 -20     1149.39     1152.63     22.49 o
   9   3 -20      896.10      769.64     16.15 o
  10   3 -20     2644.12     2554.70     31.02 o
  11   3 -20      982.39      939.15     16.65 o
  12   3 -20      664.79      647.10     14.55 o
  13   3 -20       93.92       69.61      9.16 o
  14   3 -20      899.68      812.60     19.47 o
  15   3 -20      589.84      457.72     15.48 o
  16   3 -20      769.54      631.36     17.32 o
  17   3 -20        4.67       11.41      7.63 o
  18   3 -20     2521.93     2378.49     41.59 o
  19   3 -20      801.64      791.52     26.05 o
  20   3 -20     1468.48     1377.95     32.43 o
  21   3 -20      541.26      507.64     18.85 o
  22   3 -20      528.05      482.73     18.65 o
  23   3 -20      391.03      378.44     17.10 o
  24   3 -20      243.67      249.13     14.76 o
  25   3 -20      237.91      233.83     14.62 o
  26   3 -20      162.25      137.07     12.42 o
  27   3 -20      153.46      137.11     12.01 o
  28   3 -20      291.46      297.13     15.46 o
  29   3 -20      209.27      183.80     13.35 o
  30   3 -20       66.64       70.76     10.99 o
  31   3 -20      299.02      270.96     15.37 o
  32   3 -20      262.94      266.72     17.84 o
  33   3 -20      107.64       96.56     15.40 o
  34   3 -20      344.76      321.19     19.26 o
   0   4 -20     7148.45     6763.29     91.14 o
   1   4 -20      262.67      298.06     12.43 o
   2   4 -20     2749.89     2614.52     31.07 o
   3   4 -20     2039.07     1943.43     27.77 o
   4   4 -20      573.71      574.73     14.34 o
   5   4 -20      124.64      118.19     10.41 o
   6   4 -20     5036.99     4997.50     50.01 o
   7   4 -20      443.78      414.01     14.30 o
   8   4 -20     2494.21     2355.71     30.80 o
   9   4 -20     1447.11     1337.73     21.92 o
  10   4 -20      124.34      124.61      8.40 o
  11   4 -20      499.23      473.48     13.34 o
  12   4 -20      370.78      408.37     12.33 o
  13   4 -20      367.90      384.11     14.81 o
  14   4 -20      137.30      130.27     12.12 o
  15   4 -20      575.09      543.26     17.04 o
  16   4 -20      271.18      305.34     14.28 o
  17   4 -20       47.38       40.08      9.06 o
  18   4 -20       41.85       44.22      9.21 o
  19   4 -20      227.21      226.70     13.08 o
  20   4 -20      325.74      333.27     14.93 o
  21   4 -20        5.77        1.25      8.34 o
  22   4 -20      207.57      192.13     13.93 o
  23   4 -20      417.49      439.71     23.17 o
  24   4 -20      167.21      133.37     12.78 o
  25   4 -20      199.50      213.99     18.37 o
  26   4 -20      195.84      211.68     14.49 o
  27   4 -20      521.81      609.58     23.76 o
  28   4 -20      383.73      342.46     16.77 o
  29   4 -20      477.75      578.73     20.92 o
  30   4 -20       65.09       46.47     10.63 o
  31   4 -20       39.67       35.25     10.35 o
  32   4 -20       15.29       25.00     11.65 o
  33   4 -20      583.69      584.77     32.17 o
   0   5 -20     2042.66     2032.94     53.02 o
   1   5 -20     2417.78     2314.86     36.75 o
   2   5 -20      859.21      863.18     18.91 o
   3   5 -20      316.71      304.51     11.90 o
   4   5 -20      496.14      478.48     13.87 o
   5   5 -20      542.83      512.11     16.85 o
   6   5 -20     1135.21     1027.65     24.69 o
   7   5 -20      894.62      850.99     20.34 o
   8   5 -20     1086.85     1081.41     21.18 o
   9   5 -20      808.69      756.32     23.23 o
  10   5 -20     1077.64     1059.24     20.30 o
  11   5 -20      228.79      218.49     10.87 o
  12   5 -20       82.71       86.56      8.87 o
  13   5 -20      407.07      416.17     17.33 o
  14   5 -20      210.56      177.06     12.90 o
  15   5 -20     1075.09     1002.97     23.92 o
  16   5 -20      512.05      527.94     17.81 o
  17   5 -20      827.65      754.67     22.17 o
  18   5 -20       29.29       25.32      9.20 o
  19   5 -20      640.82      623.99     31.74 o
  20   5 -20      505.40      564.17     20.03 o
  21   5 -20       49.12       50.32     10.30 o
  22   5 -20      221.07      244.26     14.24 o
  23   5 -20       82.39      105.59     14.64 o
  24   5 -20      114.67      128.14     14.30 o
  25   5 -20      170.78      135.93     13.37 o
  26   5 -20       28.69       32.25     11.50 o
  27   5 -20      808.99      827.69     33.48 o
  28   5 -20      352.90      351.39     17.44 o
  29   5 -20      130.93      131.17     13.13 o
  30   5 -20     1251.96     1165.96     36.88 o
  31   5 -20      189.91      183.91     22.05 o
   0   6 -20      383.89      484.14     24.01 o
   1   6 -20     2111.43     2003.17     32.79 o
   2   6 -20      204.44      238.74     18.78 o
   3   6 -20      918.76      896.68     23.58 o
   4   6 -20       13.19        9.80      9.65 o
   5   6 -20      701.47      647.11     19.48 o
   6   6 -20      101.08      114.11     11.44 o
   7   6 -20     2517.82     2269.43     35.81 o
   8   6 -20      207.20      192.75     12.92 o
   9   6 -20      227.54      258.70     13.88 o
  10   6 -20       40.20       44.73      9.68 o
  11   6 -20      396.39      410.45     16.21 o
  12   6 -20      291.19      296.04     14.28 o
  13   6 -20      693.62      607.62     25.02 o
  14   6 -20       32.23       30.00     11.62 o
  15   6 -20      348.30      318.41     18.54 o
  16   6 -20      205.90      189.28     14.78 o
  17   6 -20       31.59       13.88     11.20 o
  18   6 -20       86.18       78.27     11.72 o
  19   6 -20     1449.94     1334.16     28.89 o
  20   6 -20       56.84       70.67     11.92 o
  21   6 -20      442.19      438.95     28.77 o
  22   6 -20      315.67      333.51     17.70 o
  23   6 -20       42.06       74.36     12.03 o
  24   6 -20       12.79       47.95     12.12 o
  25   6 -20      111.45      126.60     13.29 o
  26   6 -20      197.75      200.94     15.40 o
  27   6 -20       46.08       -5.55     20.66 o
  28   6 -20      435.79      437.51     29.42 o
   0   7 -20      482.01      468.42     54.03 o
   1   7 -20      223.89      241.83     22.41 o
   2   7 -20      348.83      346.49     18.36 o
   3   7 -20      469.10      454.38     20.68 o
   4   7 -20      216.69      216.24     15.10 o
   5   7 -20      180.34      168.24     14.30 o
   6   7 -20      324.73      350.94     17.54 o
   7   7 -20      473.32      446.74     19.32 o
   8   7 -20      187.49      168.98     13.36 o
   9   7 -20      787.19      756.17     26.95 o
  10   7 -20      312.90      294.97     17.92 o
  11   7 -20      118.18      120.38     12.16 o
  12   7 -20      926.56      934.98     22.85 o
  13   7 -20      464.37      432.35     23.29 o
  14   7 -20      247.77      261.92     19.84 o
  15   7 -20       19.74       36.89     15.20 o
  16   7 -20       89.34       76.83     24.45 o
  17   7 -20      188.34      174.34     17.38 o
  18   7 -20       62.44       69.35     14.65 o
  19   7 -20      925.47      918.26     28.54 o
  20   7 -20       72.48      116.46     14.94 o
  21   7 -20       12.46       12.05     12.08 o
  22   7 -20       51.85       45.83     14.52 o
  23   7 -20      168.87      204.16     19.28 o
  24   7 -20       93.84       75.01     17.64 o
  25   7 -20      652.34      668.73     31.50 o
   0   8 -20      435.18      420.69     46.08 o
   1   8 -20      499.76      502.89     34.50 o
   2   8 -20      592.97      556.35     24.96 o
   3   8 -20      108.60      116.03     22.32 o
   4   8 -20        8.07        1.31     18.92 o
   5   8 -20      183.80      180.28     16.70 o
   6   8 -20      921.79      955.31     31.78 o
   7   8 -20       80.42       77.05     18.21 o
   8   8 -20      107.53      119.93     14.26 o
   9   8 -20      280.57      329.87     18.37 o
  10   8 -20       84.58       68.19     12.96 o
  11   8 -20       78.69       91.29     13.33 o
  12   8 -20       70.80       96.61     15.19 o
  13   8 -20      175.30      180.04     16.37 o
  14   8 -20        1.60        5.12     13.46 o
  15   8 -20      566.59      573.95     31.38 o
  16   8 -20       44.34       47.67     20.37 o
  17   8 -20       75.58       72.33     15.73 o
  18   8 -20      553.69      575.93     32.52 o
  19   8 -20       33.13       43.84     18.27 o
  20   8 -20      204.28      225.57     27.62 o
   0   9 -20       73.00       58.94     31.47 o
   1   9 -20      997.30     1048.59     45.97 o
   2   9 -20      116.23       90.27     26.07 o
   3   9 -20       53.27      102.28     23.44 o
   4   9 -20      415.38      417.82     34.18 o
   5   9 -20      208.47      216.39     21.74 o
   6   9 -20       97.19       96.04     15.47 o
   7   9 -20      773.43      816.47     28.34 o
   8   9 -20      148.97      147.08     17.42 o
   9   9 -20      214.10      254.55     18.03 o
  10   9 -20      131.93      195.04     19.07 o
  11   9 -20      404.92      463.84     37.66 o
  12   9 -20      340.97      395.60     31.67 o
  13   9 -20        9.61        1.38     27.81 o
   2   0 -19     4251.06     4420.93     48.37 o
   4   0 -19     3904.10     3990.34     46.29 o
   6   0 -19     6658.56     6533.90     76.68 o
   8   0 -19     6397.32     5794.86     76.14 o
  10   0 -19      321.82      348.52     14.12 o
  12   0 -19    10222.59     8789.70    114.25 o
  14   0 -19     6754.25     6711.63    124.15 o
  16   0 -19     5290.67     4476.54     81.09 o
  18   0 -19     5028.79     4645.77     83.84 o
  20   0 -19      209.18      159.86     17.18 o
  22   0 -19     2343.58     2063.57     49.17 o
  24   0 -19      942.05      828.42     60.99 o
  26   0 -19      880.45      768.52     28.16 o
  28   0 -19      987.48      977.73     31.71 o
  30   0 -19      318.36      305.62     21.20 o
  32   0 -19      607.43      698.98     28.10 o
  34   0 -19     1299.06     1215.78     35.45 o
  36   0 -19       77.19       87.28     17.21 o
   1   1 -19     2427.73     2291.40     22.35 o
   2   1 -19       60.50       86.89      5.31 o
   3   1 -19     1480.04     1624.18     16.79 o
   4   1 -19     1161.16     1214.44     15.09 o
   5   1 -19     1103.15     1074.58     14.31 o
   6   1 -19      611.93      775.28     12.71 o
   7   1 -19      277.02      314.20      9.08 o
   8   1 -19      241.68      313.13      8.90 o
   9   1 -19     5277.22     4706.55     59.31 o
  10   1 -19     2068.65     1953.49     23.40 o
  11   1 -19      839.62      651.38     12.49 o
  12   1 -19     1717.80     1669.27     27.26 o
  13   1 -19     1735.40     1648.14     32.14 o
  14   1 -19      733.24      767.82     15.79 o
  15   1 -19     3430.12     3191.10     40.14 o
  16   1 -19     3954.78     3843.91     46.14 o
  17   1 -19      387.25      392.81     16.23 o
  18   1 -19     7493.91     7070.13     81.71 o
  19   1 -19     1599.67     1539.90     29.01 o
  20   1 -19       36.50       21.59      8.61 o
  21   1 -19     2422.66     2283.96     34.92 o
  22   1 -19     1224.17     1202.60     24.46 o
  23   1 -19      496.73      534.37     18.00 o
  24   1 -19      215.63      213.15     13.92 o
  25   1 -19       95.37       91.74     10.10 o
  26   1 -19      541.24      486.79     17.45 o
  27   1 -19      380.46      359.75     15.55 o
  28   1 -19      110.21      114.98     10.92 o
  29   1 -19      431.42      426.07     16.80 o
  30   1 -19      124.41      145.72     11.84 o
  31   1 -19      360.96      368.40     16.02 o
  32   1 -19      388.40      461.20     17.63 o
  33   1 -19      138.69      117.22     11.40 o
  34   1 -19      283.97      290.30     19.13 o
  35   1 -19      314.02      323.12     15.60 o
  36   1 -19       88.61       95.52     12.77 o
  37   1 -19       38.73       25.55     22.14 o
   1   2 -19     1648.88     1739.87     18.56 o
   2   2 -19     1713.25     1816.60     20.11 o
   3   2 -19       17.31        4.13      4.49 o
   4   2 -19     1096.85     1144.60     14.68 o
   5   2 -19     2220.40     2015.37     21.63 o
   6   2 -19     2313.52     2178.21     31.12 o
   7   2 -19      355.37      322.05      9.51 o
   8   2 -19     2951.55     2885.15     29.06 o
   9   2 -19      198.07      171.27     10.88 o
  10   2 -19     2731.31     2586.51     28.99 o
  11   2 -19      664.63      732.17     13.87 o
  12   2 -19     1834.27     1859.64     31.01 o
  13   2 -19     1238.24     1016.67     18.29 o
  14   2 -19      700.77      686.27     17.35 o
  15   2 -19       79.53       80.30      9.62 o
  16   2 -19     3686.61     3323.33     42.31 o
  17   2 -19      361.19      251.58     12.43 o
  18   2 -19      357.65      285.16     15.92 o
  19   2 -19      899.24      798.00     20.30 o
  20   2 -19      515.72      468.93     17.47 o
  21   2 -19       83.56       70.34      9.90 o
  22   2 -19      374.60      358.68     15.82 o
  23   2 -19      452.73      462.37     19.85 o
  24   2 -19      108.70       86.18     10.56 o
  25   2 -19      740.43      721.44     21.81 o
  26   2 -19      307.23      279.89     14.12 o
  27   2 -19      415.33      360.12     15.78 o
  28   2 -19      130.63      120.59     11.21 o
  29   2 -19      155.54      151.87     11.86 o
  30   2 -19      150.47      131.44     11.78 o
  31   2 -19      228.27      166.17     15.38 o
  32   2 -19      482.24      495.80     19.12 o
  33   2 -19     1035.29      959.85     22.72 o
  34   2 -19      109.04      140.44     11.77 o
  35   2 -19      637.38      683.42     23.00 o
  36   2 -19      111.14      136.66     19.74 o
   1   3 -19     3006.19     3118.42     29.83 o
   2   3 -19       93.68       48.72      5.54 o
   3   3 -19     4861.86     4709.57     41.19 o
   4   3 -19     2203.81     2100.69     24.51 o
   5   3 -19      163.23      127.43      7.17 o
   6   3 -19     1942.94     1544.54     19.44 o
   7   3 -19      305.74      333.93     10.27 o
   8   3 -19     5496.82     5042.10     48.71 o
   9   3 -19     1309.17     1475.88     20.96 o
  10   3 -19       89.97       98.90     11.06 o
  11   3 -19      243.60      305.10     16.39 o
  12   3 -19      582.71      530.39     13.86 o
  13   3 -19     3701.96     3507.80     44.22 o
  14   3 -19      861.21      970.83     21.91 o
  15   3 -19      181.72      177.10     10.68 o
  16   3 -19      990.90      877.70     19.11 o
  17   3 -19      336.84      344.17     13.87 o
  18   3 -19     1700.03     1620.92     26.39 o
  19   3 -19      293.30      286.04     17.00 o
  20   3 -19      148.12      138.52     11.67 o
  21   3 -19      201.73      176.55     12.68 o
  22   3 -19      526.87      534.95     18.65 o
  23   3 -19     1243.21     1275.81     26.35 o
  24   3 -19     1492.87     1467.48     28.67 o
  25   3 -19      302.43      329.34     19.00 o
  26   3 -19      452.75      425.84     17.69 o
  27   3 -19      498.92      459.96     17.70 o
  28   3 -19     1243.21     1140.66     24.42 o
  29   3 -19      615.95      574.73     26.46 o
  30   3 -19      561.70      575.28     20.12 o
  31   3 -19       45.09       55.11     10.33 o
  32   3 -19      231.81      273.86     14.74 o
  33   3 -19      388.35      363.89     19.53 o
  34   3 -19        5.09       19.35     12.27 o
  35   3 -19      820.55      834.30     35.30 o
   1   4 -19     1638.37     1645.36     24.49 o
   2   4 -19      363.45      367.85     11.26 o
   3   4 -19      579.12      572.50     13.28 o
   4   4 -19      473.84      498.29     12.69 o
   5   4 -19     2306.64     2296.57     28.22 o
   6   4 -19      244.56      246.35      9.64 o
   7   4 -19      496.99      468.39     17.86 o
   8   4 -19      787.57      820.10     16.38 o
   9   4 -19     2222.54     2283.25     27.23 o
  10   4 -19      366.40      364.40     11.83 o
  11   4 -19      237.81      254.41     10.14 o
  12   4 -19      618.70      556.48     13.29 o
  13   4 -19      434.49      440.68     21.50 o
  14   4 -19      130.22      132.72     10.70 o
  15   4 -19      460.23      373.85     16.21 o
  16   4 -19       97.36      125.49     11.30 o
  17   4 -19      494.88      443.99     15.93 o
  18   4 -19      452.64      414.19     15.76 o
  19   4 -19      631.62      601.45     21.71 o
  20   4 -19     1040.29      995.13     21.58 o
  21   4 -19      373.57      373.34     15.30 o
  22   4 -19      377.10      351.35     16.53 o
  23   4 -19      142.43      136.09     12.39 o
  24   4 -19       61.25       67.84     10.93 o
  25   4 -19      398.98      470.52     18.95 o
  26   4 -19      272.78      230.91     14.67 o
  27   4 -19      283.33      311.64     16.24 o
  28   4 -19      843.17      802.08     25.11 o
  29   4 -19       97.86       91.76     11.55 o
  30   4 -19      180.51      140.64     13.64 o
  31   4 -19      533.60      527.43     18.78 o
  32   4 -19       28.47       15.45     10.38 o
  33   4 -19       38.73       39.10     11.28 o
  34   4 -19      158.61      170.23     21.60 o
   1   5 -19     1858.53     1741.32     23.06 o
   2   5 -19      204.75      241.09     10.47 o
   3   5 -19      346.04      331.12     12.13 o
   4   5 -19     1592.88     1473.01     30.62 o
   5   5 -19     1533.06     1579.14     36.07 o
   6   5 -19      241.37      257.56     12.93 o
   7   5 -19      440.81      432.98     15.25 o
   8   5 -19     3650.01     3377.20     40.04 o
   9   5 -19     1399.21     1307.75     22.83 o
  10   5 -19      675.74      658.79     15.61 o
  11   5 -19      164.65      179.71      9.93 o
  12   5 -19      499.12      503.32     17.17 o
  13   5 -19     1377.10     1325.01     23.08 o
  14   5 -19      945.23      851.09     20.60 o
  15   5 -19      247.63      263.03     13.63 o
  16   5 -19      170.74      186.18     12.86 o
  17   5 -19      578.52      595.89     18.55 o
  18   5 -19      253.69      301.31     14.64 o
  19   5 -19      128.71      150.24     11.90 o
  20   5 -19      634.15      684.29     19.63 o
  21   5 -19      116.00      149.69     12.17 o
  22   5 -19      161.27      160.18     12.38 o
  23   5 -19      430.57      421.03     16.88 o
  24   5 -19      404.18      403.66     26.55 o
  25   5 -19      355.79      435.24     18.82 o
  26   5 -19        1.64      -10.59     10.59 o
  27   5 -19       20.29       13.90     10.97 o
  28   5 -19       84.16       81.24     11.86 o
  29   5 -19      854.22      779.46     24.98 o
  30   5 -19        0.59       16.51     10.96 o
  31   5 -19      690.59      717.62     33.67 o
  32   5 -19      650.92      629.01     57.24 o
   1   6 -19     1323.80     1290.46     23.40 o
   2   6 -19      274.36      256.23     12.05 o
   3   6 -19     1117.17     1072.02     20.89 o
   4   6 -19      753.13      696.39     19.14 o
   5   6 -19        3.74       12.42      9.09 o
   6   6 -19      639.51      574.31     18.93 o
   7   6 -19      569.09      515.07     29.34 o
   8   6 -19      231.47      259.21     15.39 o
   9   6 -19      573.75      562.82     18.38 o
  10   6 -19      113.01      143.65     11.69 o
  11   6 -19      851.82      815.42     20.22 o
  12   6 -19       59.57       53.61      9.32 o
  13   6 -19      368.13      317.95     15.15 o
  14   6 -19       70.89       66.74     12.15 o
  15   6 -19      848.31      873.56     24.72 o
  16   6 -19      105.01      146.83     15.37 o
  17   6 -19      231.42      246.25     14.97 o
  18   6 -19      476.65      451.46     18.75 o
  19   6 -19      289.05      292.95     16.16 o
  20   6 -19       42.43       60.79     12.45 o
  21   6 -19       51.40       43.77     10.83 o
  22   6 -19       70.10       69.65     11.80 o
  23   6 -19      923.05      939.32     27.71 o
  24   6 -19      304.60      245.57     14.87 o
  25   6 -19      113.55       63.79     11.47 o
  26   6 -19      417.77      435.56     18.30 o
  27   6 -19      490.52      448.50     20.21 o
  28   6 -19      178.75      149.61     18.86 o
  29   6 -19       38.49       29.96     17.40 o
   1   7 -19      302.61      345.67     19.39 o
   2   7 -19        1.76       23.96     11.03 o
   3   7 -19      264.24      286.21     20.60 o
   4   7 -19       15.09       30.46     10.66 o
   5   7 -19       13.65       23.06     10.46 o
   6   7 -19      453.18      478.75     19.14 o
   7   7 -19     1140.07     1152.87     45.96 o
   8   7 -19      455.79      483.95     18.09 o
   9   7 -19      124.74      153.51     12.58 o
  10   7 -19        3.36       14.28     10.82 o
  11   7 -19       39.18       40.41     10.21 o
  12   7 -19      151.18      149.85     12.49 o
  13   7 -19      859.82      889.40     28.93 o
  14   7 -19      946.25      962.46     29.94 o
  15   7 -19      360.01      357.32     21.07 o
  16   7 -19      612.24      642.49     25.71 o
  17   7 -19      123.78      122.97     15.88 o
  18   7 -19        0.76       19.26     12.13 o
  19   7 -19      649.31      754.90     42.05 o
  20   7 -19      309.78      327.89     19.79 o
  21   7 -19      322.46      347.14     19.24 o
  22   7 -19      967.32      942.88     27.58 o
  23   7 -19      336.45      334.59     19.11 o
  24   7 -19       94.90       77.67     15.64 o
  25   7 -19      287.36      235.77     29.62 o
  26   7 -19      169.52      235.88     24.76 o
   1   8 -19     1318.64     1205.53     46.05 o
   2   8 -19      455.98      447.35     32.27 o
   3   8 -19      171.41      184.87     28.36 o
   4   8 -19      617.70      561.44     23.26 o
   5   8 -19      183.94      171.75     15.18 o
   6   8 -19      142.33      154.99     14.48 o
   7   8 -19       83.37       74.14     12.84 o
   8   8 -19      577.41      643.13     22.70 o
   9   8 -19      234.26      188.85     15.32 o
  10   8 -19      456.76      471.73     20.80 o
  11   8 -19      988.62      960.85     24.37 o
  12   8 -19      169.47      150.46     13.30 o
  13   8 -19        3.69      -10.99     10.99 o
  14   8 -19      116.10      146.99     17.44 o
  15   8 -19      228.21      229.98     22.92 o
  16   8 -19       42.12       43.92     14.48 o
  17   8 -19      503.85      530.05     26.32 o
  18   8 -19      134.43      162.28     18.04 o
  19   8 -19      556.79      543.70     41.83 o
  20   8 -19      197.94      180.09     22.21 o
  21   8 -19      398.19      362.04     32.26 o
   1   9 -19      117.34       95.34     23.72 o
   2   9 -19      169.21      218.18     27.31 o
   3   9 -19      225.52      289.46     30.42 o
   4   9 -19      183.56      156.42     25.35 o
   5   9 -19      577.39      569.66     26.18 o
   6   9 -19      197.64      219.90     18.15 o
   7   9 -19      301.58      326.53     19.94 o
   8   9 -19      337.87      376.77     20.09 o
   9   9 -19      126.07      191.29     26.66 o
  10   9 -19      335.10      379.04     20.06 o
  11   9 -19      302.07      328.68     18.91 o
  12   9 -19      111.22      135.47     17.46 o
  13   9 -19      371.12      431.38     27.54 o
  14   9 -19       18.64       47.14     21.09 o
   0   0 -18     6120.54     6463.43    101.34 o
   2   0 -18     2616.35     2607.01     32.20 o
   4   0 -18      687.32      643.69     16.18 o
   6   0 -18     1938.41     1956.62     28.66 o
   8   0 -18     1246.73     1231.74     35.81 o
  10   0 -18     1697.69     1700.51     26.57 o
  12   0 -18     7895.76     7871.02    101.91 o
  14   0 -18     2184.17     1945.77     35.78 o
  16   0 -18     4761.49     4298.92     76.70 o
  18   0 -18      437.98      440.16     25.79 o
  20   0 -18     5660.86     4916.60     86.31 o
  22   0 -18     1432.00     1419.71     38.50 o
  24   0 -18     1023.73     1002.82     29.71 o
  26   0 -18       27.38       29.52     11.73 o
  28   0 -18      261.07      210.27     18.18 o
  30   0 -18      800.44      793.72     28.48 o
  32   0 -18       19.45       28.29     12.38 o
  34   0 -18       98.23      116.70     15.79 o
  36   0 -18      498.75      455.52     22.73 o
  38   0 -18       98.55      112.85     29.17 o
   0   1 -18      289.59      275.77     15.59 o
   1   1 -18      505.63      452.17      9.52 o
   2   1 -18      949.52     1011.40     12.79 o
   3   1 -18     4790.04     4993.16     36.11 o
   4   1 -18     1733.01     1781.18     25.17 o
   5   1 -18     3621.66     3049.26     27.04 o
   6   1 -18     1211.54     1198.43     14.92 o
   7   1 -18     3894.09     3755.59     34.18 o
   8   1 -18      790.49      777.30     12.45 o
   9   1 -18      457.19      522.38      9.70 o
  10   1 -18     2789.29     2581.69     27.60 o
  11   1 -18       21.48       53.52      5.31 o
  12   1 -18     2319.69     2462.13     47.68 o
  13   1 -18      167.89      176.74      8.78 o
  14   1 -18     4702.97     4844.67     53.67 o
  15   1 -18     2221.55     2214.65     38.91 o
  16   1 -18     3020.15     3074.61     43.01 o
  17   1 -18     1116.74     1113.74     23.60 o
  18   1 -18     7576.87     7212.18     82.51 o
  19   1 -18     2997.23     2709.77     65.57 o
  20   1 -18     2690.51     2594.24     40.11 o
  21   1 -18     1869.22     1622.79     28.00 o
  22   1 -18      113.87       79.55     10.57 o
  23   1 -18      132.08      138.62     11.01 o
  24   1 -18      237.52      216.74     12.27 o
  25   1 -18      338.27      283.57     13.71 o
  26   1 -18      302.31      320.01     14.35 o
  27   1 -18       77.12       62.80      9.21 o
  28   1 -18      269.17      269.84     17.63 o
  29   1 -18      212.02      238.02     13.16 o
  30   1 -18      425.23      388.19     15.99 o
  31   1 -18      105.90      142.25     13.28 o
  32   1 -18      272.09      243.66     13.52 o
  33   1 -18      119.37      127.52     11.40 o
  34   1 -18      263.43      305.84     15.07 o
  35   1 -18      342.25      359.88     14.74 o
  36   1 -18       35.91       43.58     13.24 o
  37   1 -18      390.79      395.20     21.25 o
  38   1 -18       45.22       15.93     17.50 o
   0   2 -18     2935.38     3252.46     48.16 o
   1   2 -18      828.06      902.27     16.75 o
   2   2 -18       19.68       22.91      4.45 o
   3   2 -18       15.02       19.21      5.14 o
   4   2 -18       72.34       40.45      5.50 o
   5   2 -18      895.92      762.15     11.62 o
   6   2 -18     1244.52     1201.99     16.67 o
   7   2 -18     4777.36     4968.12     43.69 o
   8   2 -18     2794.79     2600.81     25.91 o
   9   2 -18     2162.86     2144.67     24.89 o
  10   2 -18     2376.67     2295.40     27.55 o
  11   2 -18     1727.63     1621.94     20.92 o
  12   2 -18     4548.41     4136.18     44.15 o
  13   2 -18     1195.23      981.95     19.77 o
  14   2 -18      320.32      294.16     12.56 o
  15   2 -18     1543.45     1325.68     23.26 o
  16   2 -18     3531.43     3669.46     44.46 o
  17   2 -18     3650.01     3328.17     46.71 o
  18   2 -18      346.43      376.90     15.50 o
  19   2 -18      260.75      194.15     12.17 o
  20   2 -18      359.30      347.00     15.04 o
  21   2 -18      117.88      104.35     13.19 o
  22   2 -18     1088.57      982.11     24.36 o
  23   2 -18      500.97      446.42     16.93 o
  24   2 -18     1045.69      896.76     21.49 o
  25   2 -18     2260.12     2076.13     33.51 o
  26   2 -18      282.99      259.79     13.43 o
  27   2 -18      174.23      189.36     12.25 o
  28   2 -18      112.94      117.52     10.87 o
  29   2 -18      345.61      336.75     16.17 o
  30   2 -18      413.22      431.35     16.38 o
  31   2 -18      115.24      131.93     11.30 o
  32   2 -18      165.82      159.35     11.99 o
  33   2 -18      113.29      137.34     11.39 o
  34   2 -18       73.34       75.16     12.43 o
  35   2 -18     1295.96     1335.11     35.27 o
  36   2 -18      159.00      146.92     19.49 o
  37   2 -18      108.38      116.10     18.29 o
   0   3 -18    21311.63    20097.28    195.00 o
   1   3 -18      496.80      532.29     17.04 o
   2   3 -18     1482.65     1419.13     18.44 o
   3   3 -18     2152.29     2188.36     22.43 o
   4   3 -18      257.05      263.79     10.84 o
   5   3 -18       58.92       49.03      6.42 o
   6   3 -18      695.51      786.76     13.90 o
   7   3 -18     1175.75     1188.69     16.30 o
   8   3 -18      136.96      131.62      7.92 o
   9   3 -18      862.78      811.87     15.13 o
  10   3 -18     1258.21      917.36     19.60 o
  11   3 -18      775.62      727.93     18.00 o
  12   3 -18     1109.82     1035.49     27.26 o
  13   3 -18      691.93      717.64     16.93 o
  14   3 -18     4490.54     4417.08     49.08 o
  15   3 -18     3718.87     3565.94     42.29 o
  16   3 -18     5250.14     4886.52     54.53 o
  17   3 -18      135.85      149.18     11.89 o
  18   3 -18      599.22      556.57     15.95 o
  19   3 -18      608.12      593.70     16.68 o
  20   3 -18     2017.72     1984.28     32.38 o
  21   3 -18      700.61      530.76     17.60 o
  22   3 -18      341.63      330.21     15.32 o
  23   3 -18      196.23      215.06     13.13 o
  24   3 -18      243.52      247.38     13.95 o
  25   3 -18      242.01      205.16     19.66 o
  26   3 -18      344.77      353.22     19.26 o
  27   3 -18       83.49       83.03     15.09 o
  28   3 -18      658.15      585.64     18.41 o
  29   3 -18      549.61      571.25     25.00 o
  30   3 -18       46.85       56.21      9.89 o
  31   3 -18       32.65       29.79      9.37 o
  32   3 -18      909.40      945.00     22.18 o
  33   3 -18       16.91       15.74      8.76 o
  34   3 -18      157.06      189.98     18.33 o
  35   3 -18      844.82      812.98     34.12 o
  36   3 -18      209.47      150.87     22.04 o
   0   4 -18      967.74     1090.96     22.95 o
   1   4 -18      529.10      575.98     12.21 o
   2   4 -18     4459.51     4591.37     46.64 o
   3   4 -18     1237.37     1176.99     16.95 o
   4   4 -18      702.61      741.99     17.99 o
   5   4 -18     2446.06     2409.50     27.61 o
   6   4 -18      905.07      869.44     14.94 o
   7   4 -18     1580.12     1538.16     22.04 o
   8   4 -18     2276.03     1978.83     24.92 o
   9   4 -18     2470.96     2262.48     26.74 o
  10   4 -18     3872.04     3499.89     36.12 o
  11   4 -18      439.94      434.23     12.14 o
  12   4 -18      280.17      315.61     10.75 o
  13   4 -18      653.92      663.84     14.73 o
  14   4 -18      572.13      632.12     17.11 o
  15   4 -18     1930.93     1697.59     35.49 o
  16   4 -18      935.86      884.09     19.60 o
  17   4 -18      172.43      154.40     12.60 o
  18   4 -18      417.22      394.22     15.20 o
  19   4 -18      375.17      359.12     14.61 o
  20   4 -18      577.60      538.23     20.73 o
  21   4 -18     1052.34     1038.24     21.82 o
  22   4 -18      888.33      852.45     22.22 o
  23   4 -18       46.58       43.05      9.71 o
  24   4 -18      222.35      170.93     12.80 o
  25   4 -18        9.80        4.37      8.84 o
  26   4 -18       76.93       58.16     10.58 o
  27   4 -18      168.52      206.80     13.27 o
  28   4 -18      127.39      137.13     13.83 o
  29   4 -18      174.91      142.66     12.39 o
  30   4 -18      492.64      521.86     18.38 o
  31   4 -18       26.97       -6.55      8.75 o
  32   4 -18      324.14      397.34     16.44 o
  33   4 -18        1.42       -9.14      9.14 o
  34   4 -18       97.46      124.88     26.84 o
  35   4 -18      193.41      206.52     25.29 o
   0   5 -18     5097.84     5340.64     68.58 o
   1   5 -18     1137.39     1038.21     21.06 o
   2   5 -18       90.81      117.54      7.86 o
   3   5 -18     1586.69     1485.66     24.87 o
   4   5 -18       90.68      133.77      9.99 o
   5   5 -18      142.50      141.27     10.45 o
   6   5 -18     3135.76     3006.60     38.10 o
   7   5 -18       59.83       81.24      8.37 o
   8   5 -18      756.96      767.34     16.95 o
   9   5 -18     2697.87     2697.17     50.05 o
  10   5 -18      109.25      103.46      8.60 o
  11   5 -18     1535.52     1399.52     21.81 o
  12   5 -18       83.46       81.68      8.35 o
  13   5 -18       28.30       28.69      7.37 o
  14   5 -18      309.79      296.52     13.72 o
  15   5 -18      147.77      164.07     12.48 o
  16   5 -18      844.47      860.28     20.37 o
  17   5 -18       33.45       24.06      8.70 o
  18   5 -18      725.53      731.27     22.69 o
  19   5 -18      630.45      597.43     18.27 o
  20   5 -18      266.71      239.95     13.27 o
  21   5 -18      833.87      754.14     19.88 o
  22   5 -18      344.52      328.34     15.05 o
  23   5 -18      543.06      511.17     18.16 o
  24   5 -18      484.47      491.05     19.27 o
  25   5 -18      453.51      413.86     18.41 o
  26   5 -18      195.76      153.44     13.05 o
  27   5 -18      210.58      288.24     15.45 o
  28   5 -18      137.38      139.53     12.45 o
  29   5 -18      398.29      407.13     17.71 o
  30   5 -18      179.00      162.20     13.55 o
  31   5 -18       43.21       18.61     11.58 o
  32   5 -18      216.36      233.38     17.17 o
  33   5 -18     1135.79     1146.18     45.08 o
   0   6 -18      435.71      432.59     19.10 o
   1   6 -18     1650.32     1585.98     25.77 o
   2   6 -18      629.34      596.71     17.57 o
   3   6 -18      223.08      205.58     15.36 o
   4   6 -18      216.20      220.77     12.80 o
   5   6 -18      263.18      234.25     13.23 o
   6   6 -18      164.05      159.03     11.59 o
   7   6 -18      225.28      202.06     12.48 o
   8   6 -18       23.89       18.33      8.93 o
   9   6 -18      880.05      842.10     20.38 o
  10   6 -18      139.36      115.89     10.90 o
  11   6 -18      897.36      877.19     19.94 o
  12   6 -18     1653.81     1598.14     47.37 o
  13   6 -18      150.88      189.59     12.49 o
  14   6 -18      213.08      222.90     14.93 o
  15   6 -18      346.08      343.13     21.02 o
  16   6 -18     1480.55     1406.42     35.57 o
  17   6 -18      187.35      220.47     20.14 o
  18   6 -18      881.23      798.05     22.48 o
  19   6 -18      393.46      346.32     17.06 o
  20   6 -18       95.05      108.27     12.67 o
  21   6 -18      370.03      392.81     17.02 o
  22   6 -18       81.86       65.90     10.89 o
  23   6 -18      153.42      159.48     12.73 o
  24   6 -18      377.43      366.88     16.76 o
  25   6 -18      323.87      328.34     16.16 o
  26   6 -18       67.11       82.43     11.15 o
  27   6 -18       33.44       25.06     10.96 o
  28   6 -18       26.08        0.48     10.54 o
  29   6 -18      608.86      663.39     33.04 o
  30   6 -18       40.90       44.43     17.44 o
   0   7 -18       50.42       52.78     13.98 o
   1   7 -18       51.90       47.27      9.83 o
   2   7 -18      575.65      558.07     19.86 o
   3   7 -18      434.24      429.10     18.25 o
   4   7 -18      548.67      603.68     29.71 o
   5   7 -18     3951.20     3831.32     55.60 o
   6   7 -18      473.28      512.30     19.36 o
   7   7 -18      786.68      790.48     21.19 o
   8   7 -18       32.72       56.37     10.31 o
   9   7 -18      186.24      197.08     19.28 o
  10   7 -18      435.93      469.69     17.72 o
  11   7 -18     1460.83     1435.37     27.49 o
  12   7 -18       52.62       49.12     10.15 o
  13   7 -18      170.15      153.66     16.13 o
  14   7 -18      139.38      117.09     15.26 o
  15   7 -18       84.20       97.69     14.58 o
  16   7 -18       34.68       30.43     14.02 o
  17   7 -18      175.77      136.25     14.92 o
  18   7 -18      342.19      353.54     20.11 o
  19   7 -18      282.82      267.55     18.20 o
  20   7 -18      122.21      151.28     14.66 o
  21   7 -18      688.41      726.08     24.21 o
  22   7 -18      429.32      442.07     20.77 o
  23   7 -18      114.64      103.41     13.71 o
  24   7 -18      486.53      499.42     21.63 o
  25   7 -18        6.03       -1.19     14.98 o
  26   7 -18       32.66       34.86     16.06 o
  27   7 -18      522.53      487.99     28.83 o
   0   8 -18       10.03       57.68     27.17 o
   1   8 -18       61.21       70.16     20.61 o
   2   8 -18      443.35      485.94     24.37 o
   3   8 -18      302.33      298.03     18.22 o
   4   8 -18      159.02      177.02     14.80 o
   5   8 -18      447.76      474.17     20.46 o
   6   8 -18      251.64      261.51     16.64 o
   7   8 -18     1210.48     1236.00     38.51 o
   8   8 -18       86.64      108.01     13.58 o
   9   8 -18      332.90      279.52     15.88 o
  10   8 -18      239.32      294.39     18.90 o
  11   8 -18      513.90      490.72     19.41 o
  12   8 -18      312.58      345.42     17.18 o
  13   8 -18       42.73       35.17     14.08 o
  14   8 -18      137.94      140.76     16.93 o
  15   8 -18      617.10      539.91     26.95 o
  16   8 -18      390.99      425.28     23.97 o
  17   8 -18       51.67       26.98     13.71 o
  18   8 -18       66.59       56.68     15.01 o
  19   8 -18      201.14      228.58     19.24 o
  20   8 -18      256.55      271.28     24.48 o
  21   8 -18      537.10      579.22     29.20 o
  22   8 -18      250.96      276.45     26.32 o
   0   9 -18      855.88      857.48     59.65 o
   1   9 -18      309.66      380.13     54.26 o
   2   9 -18      166.28      118.11     24.06 o
   3   9 -18      324.84      326.13     61.29 o
   4   9 -18      166.37      191.39     21.70 o
   5   9 -18       74.14       81.88     14.75 o
   6   9 -18      422.32      417.67     21.77 o
   7   9 -18        4.25       -2.30     11.94 o
   8   9 -18       78.66      107.14     14.25 o
   9   9 -18      291.72      319.66     19.65 o
  10   9 -18      127.96      143.00     15.17 o
  11   9 -18      216.84      252.39     17.38 o
  12   9 -18       46.77       47.60     17.27 o
  13   9 -18       84.68      130.24     16.95 o
  14   9 -18      154.63      195.36     31.49 o
  15   9 -18      419.21      453.36     33.17 o
  16   9 -18      209.77      264.33     24.74 o
   0  10 -18      308.26      350.39     47.27 o
   1  10 -18       69.50       51.12     23.13 o
   2   0 -17     7504.57     7799.28     75.66 o
   4   0 -17     2076.16     2298.87     29.74 o
   6   0 -17     1852.78     1627.94     22.16 o
   8   0 -17     5162.18     4907.93     59.82 o
  10   0 -17     5260.60     5171.45     71.17 o
  12   0 -17      895.06     1091.27     24.24 o
  14   0 -17     4354.60     4044.93    104.84 o
  16   0 -17     3919.86     3691.24     85.28 o
  18   0 -17     1197.26     1230.17     35.32 o
  20   0 -17      326.29      378.03     21.76 o
  22   0 -17     4524.31     4325.89     70.38 o
  24   0 -17      109.00       86.07     12.93 o
  26   0 -17      345.56      283.87     18.75 o
  28   0 -17     1032.82     1033.04     30.48 o
  30   0 -17       76.44       76.34     13.56 o
  32   0 -17      390.41      347.30     20.98 o
  34   0 -17     2427.77     2495.34     49.74 o
  36   0 -17      263.83      270.43     17.00 o
  38   0 -17      370.33      318.84     33.80 o
   1   1 -17      994.96      972.62     11.45 o
   2   1 -17      391.55      432.33      8.37 o
   3   1 -17     2254.39     2451.40     20.55 o
   4   1 -17      332.55      349.41      7.16 o
   5   1 -17      274.96      222.58      8.86 o
   6   1 -17     2306.00     2160.20     19.35 o
   7   1 -17      409.90      402.07      8.61 o
   8   1 -17      545.76      463.14     10.29 o
   9   1 -17      973.64      788.93     13.13 o
  10   1 -17     3028.33     2826.43     29.06 o
  11   1 -17       30.02        9.62      5.13 o
  12   1 -17     1187.55     1284.72     19.85 o
  13   1 -17     1391.66     1300.27     19.42 o
  14   1 -17     7552.69     6813.47     70.51 o
  15   1 -17     2605.03     2290.51     38.98 o
  16   1 -17     1133.17      977.84     26.07 o
  17   1 -17     3016.58     2920.61     40.72 o
  18   1 -17     2009.77     1747.81     29.79 o
  19   1 -17     1766.13     1529.58     27.61 o
  20   1 -17     3535.48     3571.26     48.79 o
  21   1 -17      425.22      478.96     21.97 o
  22   1 -17       23.11       12.43      7.45 o
  23   1 -17     1474.69     1473.05     28.23 o
  24   1 -17      238.46      272.97     12.85 o
  25   1 -17      256.65      303.20     13.48 o
  26   1 -17     1215.84     1131.73     22.54 o
  27   1 -17      312.89      305.05     13.67 o
  28   1 -17     1256.47     1081.35     22.14 o
  29   1 -17      270.77      285.24     13.55 o
  30   1 -17      617.97      617.45     22.63 o
  31   1 -17      167.83      129.68     11.53 o
  32   1 -17      205.88      189.29     11.86 o
  33   1 -17      221.53      221.92     12.61 o
  34   1 -17       12.40       30.42      8.34 o
  35   1 -17      338.90      285.16     15.56 o
  36   1 -17      147.78      134.21     12.40 o
  37   1 -17       69.38       76.24     12.96 o
  38   1 -17      119.18      114.39     16.96 o
   1   2 -17      365.99      427.04      8.85 o
   2   2 -17      231.41      245.23      7.47 o
   3   2 -17    14428.82    14250.92     89.31 o
   4   2 -17     6449.11     7024.98     51.38 o
   5   2 -17      104.49      102.54      6.77 o
   6   2 -17      625.35      628.21     10.33 o
   7   2 -17     3022.25     2730.04     25.81 o
   8   2 -17      677.68      603.53     10.49 o
   9   2 -17      506.59      474.51     10.97 o
  10   2 -17      937.38      968.63     15.90 o
  11   2 -17     1855.95     1793.32     24.86 o
  12   2 -17      788.08      807.88     15.70 o
  13   2 -17     2674.12     2455.58     39.65 o
  14   2 -17      693.28      568.35     15.42 o
  15   2 -17      546.42      508.97     14.99 o
  16   2 -17      341.43      316.02     12.72 o
  17   2 -17     2105.05     1861.31     30.42 o
  18   2 -17     1320.48     1285.60     24.11 o
  19   2 -17     3353.75     3065.22     43.36 o
  20   2 -17      144.07      115.12     10.21 o
  21   2 -17      206.12      195.60     11.94 o
  22   2 -17      747.37      711.33     18.25 o
  23   2 -17       35.36       52.87      8.79 o
  24   2 -17      831.84      843.65     20.43 o
  25   2 -17      655.65      632.37     32.38 o
  26   2 -17      904.61      799.66     19.44 o
  27   2 -17      962.39      897.69     20.27 o
  28   2 -17      450.80      459.96     16.03 o
  29   2 -17       90.59       92.25     11.57 o
  30   2 -17      385.06      363.54     15.14 o
  31   2 -17      358.22      405.37     15.68 o
  32   2 -17       80.28       63.86      9.60 o
  33   2 -17       37.55       25.20      8.49 o
  34   2 -17      608.97      637.16     25.51 o
  35   2 -17       32.77       79.96     11.96 o
  36   2 -17       99.99       89.93     11.95 o
  37   2 -17      282.54      230.69     25.09 o
  38   2 -17      474.53      428.71     31.98 o
   1   3 -17     4582.01     4578.85     41.36 o
   2   3 -17      379.71      588.59     10.46 o
   3   3 -17     1902.89     2056.12     22.49 o
   4   3 -17     1867.48     1875.94     21.58 o
   5   3 -17     3154.94     3306.15     33.69 o
   6   3 -17     2740.66     2519.79     24.84 o
   7   3 -17     1178.03     1002.69     17.97 o
   8   3 -17     2712.90     2687.31     29.40 o
   9   3 -17     1224.85     1139.24     20.43 o
  10   3 -17      298.25      362.41     10.83 o
  11   3 -17     1003.31     1058.61     21.05 o
  12   3 -17       13.22       20.95      5.69 o
  13   3 -17     2679.55     2546.66     32.79 o
  14   3 -17      370.73      286.83     11.94 o
  15   3 -17      744.31      799.31     17.66 o
  16   3 -17     1671.26     1583.03     39.85 o
  17   3 -17     3956.37     3505.81     62.01 o
  18   3 -17     1328.70     1400.95     23.49 o
  19   3 -17      780.90      711.50     22.42 o
  20   3 -17     1864.23     1755.33     35.62 o
  21   3 -17       57.50       80.29      9.80 o
  22   3 -17       30.49       37.41      8.68 o
  23   3 -17     1767.19     1592.33     28.52 o
  24   3 -17      191.56      196.42     13.06 o
  25   3 -17      618.36      625.46     18.95 o
  26   3 -17      325.07      298.74     13.97 o
  27   3 -17      129.63      115.57     10.59 o
  28   3 -17      224.60      210.44     12.49 o
  29   3 -17       51.29       30.41      8.93 o
  30   3 -17      783.32      817.36     20.38 o
  31   3 -17      276.50      326.87     14.75 o
  32   3 -17      999.56     1009.43     21.91 o
  33   3 -17      535.86      574.35     23.30 o
  34   3 -17       85.39       73.24     11.71 o
  35   3 -17      436.83      392.83     18.37 o
  36   3 -17      140.75      138.37     26.83 o
  37   3 -17      356.11      355.82     23.41 o
   1   4 -17     1385.99     1445.03     18.00 o
   2   4 -17     2541.97     2503.63     25.67 o
   3   4 -17       58.03       30.22      5.27 o
   4   4 -17     1254.69     1282.50     20.71 o
   5   4 -17     1358.22     1442.77     18.05 o
   6   4 -17     1394.49     1328.50     17.69 o
   7   4 -17     2153.29     2056.83     25.99 o
   8   4 -17     3460.80     3314.85     34.14 o
   9   4 -17     1522.44     1438.53     29.51 o
  10   4 -17     2144.64     2036.20     24.60 o
  11   4 -17      549.10      492.51     18.81 o
  12   4 -17      761.93      720.73     15.27 o
  13   4 -17      291.10      313.71     11.19 o
  14   4 -17      303.45      278.56     12.59 o
  15   4 -17       56.56       59.88      8.20 o
  16   4 -17     1760.64     1635.68     26.37 o
  17   4 -17      114.78      109.16      9.68 o
  18   4 -17      108.13      102.88     10.50 o
  19   4 -17     3654.13     3351.09     41.85 o
  20   4 -17      225.73      205.50     12.48 o
  21   4 -17      601.96      584.19     18.63 o
  22   4 -17      135.44      149.60     11.97 o
  23   4 -17      654.46      621.53     19.65 o
  24   4 -17      508.70      469.61     17.53 o
  25   4 -17      411.58      404.30     16.77 o
  26   4 -17      330.23      326.38     15.52 o
  27   4 -17      673.83      653.97     24.96 o
  28   4 -17      204.16      193.88     14.26 o
  29   4 -17       29.57       44.34      9.49 o
  30   4 -17      490.80      557.78     18.23 o
  31   4 -17      124.39      167.63     12.19 o
  32   4 -17       33.61       23.19      8.79 o
  33   4 -17      145.60      171.55     14.59 o
  34   4 -17       84.54       72.92     15.18 o
  35   4 -17       87.05       95.42     18.97 o
   1   5 -17     1288.43     1194.63     17.61 o
   2   5 -17      642.43      588.34     13.00 o
   3   5 -17     5715.62     5574.47     54.60 o
   4   5 -17     1652.95     1632.25     34.26 o
   5   5 -17     4068.04     3865.65     39.13 o
   6   5 -17     1140.54     1179.14     20.35 o
   7   5 -17      662.29      661.95     15.54 o
   8   5 -17      855.48      835.77     16.64 o
   9   5 -17     2719.80     2717.23     32.28 o
  10   5 -17      415.74      408.93     12.49 o
  11   5 -17      174.44      165.18      9.70 o
  12   5 -17     1714.93     1623.73     24.27 o
  13   5 -17     1437.48     1385.89     21.95 o
  14   5 -17      268.98      238.41     12.50 o
  15   5 -17     1576.72     1535.66     26.34 o
  16   5 -17      857.59      851.31     19.87 o
  17   5 -17      302.32      255.19     13.12 o
  18   5 -17       52.91       53.00      9.12 o
  19   5 -17      327.48      315.42     14.35 o
  20   5 -17     1101.07     1152.64     23.36 o
  21   5 -17      371.63      376.15     15.47 o
  22   5 -17      315.78      287.67     16.82 o
  23   5 -17      346.55      363.91     18.72 o
  24   5 -17      950.58      872.64     30.34 o
  25   5 -17     1044.97     1033.38     27.71 o
  26   5 -17      181.87      159.20     13.10 o
  27   5 -17      596.56      524.61     18.58 o
  28   5 -17       73.91      101.04     11.42 o
  29   5 -17     1518.45     1442.87     27.96 o
  30   5 -17      730.87      768.60     22.18 o
  31   5 -17      271.88      336.52     15.94 o
  32   5 -17      409.42      521.97     20.34 o
  33   5 -17      222.00      245.15     24.91 o
   1   6 -17     1221.99     1250.83     19.80 o
   2   6 -17      392.78      365.43     14.86 o
   3   6 -17     2259.51     2159.25     29.20 o
   4   6 -17      274.28      310.49     14.08 o
   5   6 -17     1692.36     1581.32     27.55 o
   6   6 -17      282.12      289.95     16.27 o
   7   6 -17      830.87      825.80     19.82 o
   8   6 -17       84.05       79.25     11.35 o
   9   6 -17     1270.71     1190.95     32.10 o
  10   6 -17      401.53      366.88     14.53 o
  11   6 -17      544.71      548.56     17.91 o
  12   6 -17      477.02      467.53     16.61 o
  13   6 -17      174.00      159.48     11.59 o
  14   6 -17      833.61      749.13     22.70 o
  15   6 -17       75.03       50.10     10.63 o
  16   6 -17      475.21      443.17     18.02 o
  17   6 -17        9.06        7.34      9.24 o
  18   6 -17      360.92      348.81     16.82 o
  19   6 -17      125.02      129.56     14.82 o
  20   6 -17      567.72      546.41     25.87 o
  21   6 -17      188.76      205.76     13.23 o
  22   6 -17      121.21       96.80     11.36 o
  23   6 -17       41.68       53.19     10.88 o
  24   6 -17       82.41       86.06     12.03 o
  25   6 -17      183.66      217.72     13.88 o
  26   6 -17        1.90        4.25      9.89 o
  27   6 -17      469.75      525.11     20.55 o
  28   6 -17       91.77      108.66     12.71 o
  29   6 -17       96.50      154.21     14.97 o
  30   6 -17       49.22       67.38     17.39 o
  31   6 -17      149.22      181.73     29.30 o
   1   7 -17      514.03      519.92     15.99 o
   2   7 -17      395.70      384.64     17.37 o
   3   7 -17       48.36       48.90     10.92 o
   4   7 -17      116.27      119.64     11.73 o
   5   7 -17     2373.99     2426.38     37.68 o
   6   7 -17       83.20       90.20     11.20 o
   7   7 -17       10.33       21.48      9.61 o
   8   7 -17      423.09      447.04     19.11 o
   9   7 -17     1014.12     1058.24     23.71 o
  10   7 -17      687.61      620.26     18.61 o
  11   7 -17        3.27        1.17      8.83 o
  12   7 -17       75.60       81.84     12.12 o
  13   7 -17      120.52      126.61     12.66 o
  14   7 -17       24.87       36.17     12.84 o
  15   7 -17      114.20      120.52     15.88 o
  16   7 -17      266.50      278.88     17.90 o
  17   7 -17      546.78      509.26     22.45 o
  18   7 -17       87.90      100.02     13.46 o
  19   7 -17       67.14       93.81     13.18 o
  20   7 -17      229.71      261.96     20.97 o
  21   7 -17      347.00      360.27     25.10 o
  22   7 -17      265.39      292.85     20.07 o
  23   7 -17        3.76        4.20     10.59 o
  24   7 -17      103.68      138.67     14.94 o
  25   7 -17      354.57      376.71     18.25 o
  26   7 -17       69.51       64.42     15.84 o
  27   7 -17      653.53      719.89     31.39 o
  28   7 -17       32.68       50.90     21.57 o
   1   8 -17      326.39      337.49     24.54 o
   2   8 -17      227.84      206.12     15.88 o
   3   8 -17        9.83       19.85     11.77 o
   4   8 -17      249.40      298.65     17.56 o
   5   8 -17     1042.74     1019.24     35.25 o
   6   8 -17      602.63      601.09     22.87 o
   7   8 -17      470.71      485.63     23.84 o
   8   8 -17      279.17      296.98     16.08 o
   9   8 -17      203.69      218.70     14.72 o
  10   8 -17      291.02      334.80     16.48 o
  11   8 -17      359.06      334.55     20.62 o
  12   8 -17      800.89      729.04     25.98 o
  13   8 -17       22.66        7.98     13.55 o
  14   8 -17       22.95       34.39     20.16 o
  15   8 -17      311.06      316.91     21.50 o
  16   8 -17      468.27      522.44     25.66 o
  17   8 -17      472.05      420.72     23.62 o
  18   8 -17        5.29       13.75     13.16 o
  19   8 -17       60.24      109.53     15.97 o
  20   8 -17       24.97       33.60     13.55 o
  21   8 -17      192.91      180.28     20.13 o
  22   8 -17      463.37      494.62     27.44 o
  23   8 -17      560.89      545.63     32.64 o
   1   9 -17     1105.25     1080.92     45.48 o
   2   9 -17      626.88      718.68     40.61 o
   3   9 -17      212.38      182.13     30.88 o
   4   9 -17      570.90      578.69     34.54 o
   5   9 -17       29.95        2.51     12.72 o
   6   9 -17       38.28       47.42     12.76 o
   7   9 -17      146.98      212.00     16.58 o
   8   9 -17      168.79      175.63     15.89 o
   9   9 -17      450.67      404.26     20.39 o
  10   9 -17      528.75      554.94     27.78 o
  11   9 -17       19.02       47.20     12.70 o
  12   9 -17       49.53       34.56     14.52 o
  13   9 -17      167.81      166.28     16.48 o
  14   9 -17        5.19       12.65     13.96 o
  15   9 -17       71.12       68.98     16.15 o
  16   9 -17       12.67      -18.81     21.33 o
  17   9 -17      281.17      270.64     25.01 o
  18   9 -17       17.65      -24.36     26.68 o
   1  10 -17      225.53      221.33     40.24 o
   2  10 -17      152.93      206.76     28.20 o
   3  10 -17       76.76       55.68     36.02 o
   4  10 -17       76.12       93.83     24.80 o
   5  10 -17       77.64       65.14     23.21 o
   6  10 -17      180.23      246.09     29.36 o
   7  10 -17      526.19      595.25     39.11 o
   0   0 -16     5490.96     7966.17    100.54 o
   2   0 -16    16293.66    16994.99    164.56 o
   4   0 -16     7449.94     6724.37     92.35 o
   6   0 -16     5040.32     5387.36     50.75 o
   8   0 -16      102.96      172.38      9.09 o
  10   0 -16     3747.04     3421.00     50.82 o
  12   0 -16     1266.71      989.96     22.43 o
  14   0 -16      619.62      552.90     17.29 o
  16   0 -16      264.63      219.08     16.14 o
  18   0 -16     2611.56     2335.29     54.62 o
  20   0 -16     3111.59     2972.40     57.91 o
  22   0 -16     1428.57     1418.51     33.72 o
  24   0 -16      378.86      300.48     18.11 o
  26   0 -16     3354.60     3205.50     56.92 o
  28   0 -16     2052.26     1837.95     40.54 o
  30   0 -16      101.32       65.57     17.94 o
  32   0 -16      432.73      442.72     35.72 o
  34   0 -16       44.38       35.36     11.88 o
  36   0 -16     1031.99     1012.20     38.32 o
  38   0 -16      411.60      397.10     52.95 o
   0   1 -16      104.55       62.55      5.97 o
   1   1 -16      682.74      692.85     11.56 o
   2   1 -16     2103.92     2282.16     19.29 o
   3   1 -16       27.37       12.28      3.24 o
   4   1 -16     1494.17     1419.04     14.58 o
   5   1 -16     1487.00     1209.96     15.87 o
   6   1 -16     1700.27     1731.47     15.20 o
   7   1 -16     1981.72     2050.40     19.76 o
   8   1 -16     2855.58     3080.07     30.33 o
   9   1 -16      313.58      365.82      9.04 o
  10   1 -16      762.60      905.79     15.01 o
  11   1 -16      803.19      799.13     14.32 o
  12   1 -16      786.36      712.62     15.33 o
  13   1 -16      669.92      596.63     12.64 o
  14   1 -16     1543.79     1386.22     31.99 o
  15   1 -16     1478.88     1324.59     21.53 o
  16   1 -16     1211.22     1129.38     22.27 o
  17   1 -16     3981.35     3849.02     48.99 o
  18   1 -16     3063.28     2871.25     39.95 o
  19   1 -16     5937.22     5526.51     61.67 o
  20   1 -16      232.10      249.36     12.16 o
  21   1 -16        3.45        7.10      7.00 o
  22   1 -16     1322.19     1214.79     22.94 o
  23   1 -16      184.54      188.40     11.64 o
  24   1 -16      971.71      853.05     18.61 o
  25   1 -16      234.83      193.46     11.15 o
  26   1 -16     1705.40     1570.32     25.98 o
  27   1 -16      205.71      200.78     11.58 o
  28   1 -16      269.29      265.39     12.75 o
  29   1 -16      128.33      122.34     10.08 o
  30   1 -16      203.78      196.54     11.72 o
  31   1 -16      785.26      756.52     18.61 o
  32   1 -16      196.89      183.75     15.04 o
  33   1 -16      624.62      626.52     18.66 o
  34   1 -16      166.36      169.77     10.27 o
  35   1 -16      157.48      134.76     12.09 o
  36   1 -16      436.43      436.15     17.22 o
  37   1 -16      107.22      114.14     10.85 o
  38   1 -16      140.69      151.81     19.21 o
  39   1 -16      219.49      199.55     34.00 o
   0   2 -16      412.96      440.56     11.96 o
   1   2 -16     5082.08     4951.79     37.21 o
   2   2 -16      785.03      963.90     11.48 o
   3   2 -16     3754.36     3992.54     29.70 o
   4   2 -16      190.11      267.70      6.92 o
   5   2 -16       76.20      125.24      5.22 o
   6   2 -16      121.85      169.82      5.78 o
   7   2 -16     8637.09     8064.33     62.71 o
   8   2 -16     1363.53     1373.74     19.47 o
   9   2 -16      104.06      119.53      7.93 o
  10   2 -16     2735.94     2649.22     27.90 o
  11   2 -16     1576.47     1697.51     38.58 o
  12   2 -16      869.38      809.61     15.58 o
  13   2 -16      204.70      222.15     12.92 o
  14   2 -16     3142.49     3024.86     39.50 o
  15   2 -16     1247.72     1109.21     20.19 o
  16   2 -16     1404.60     1307.87     32.79 o
  17   2 -16     1224.01     1234.13     23.00 o
  18   2 -16      998.22      959.57     20.19 o
  19   2 -16     1847.60     1794.29     28.49 o
  20   2 -16      423.04      425.03     14.99 o
  21   2 -16      387.84      280.61     13.05 o
  22   2 -16      738.03      700.78     18.10 o
  23   2 -16      139.85      124.35     10.09 o
  24   2 -16      447.05      465.04     16.02 o
  25   2 -16     1978.77     1728.07     27.64 o
  26   2 -16       62.68       63.63      8.93 o
  27   2 -16      294.32      277.69     15.42 o
  28   2 -16       30.37       32.80      8.18 o
  29   2 -16      334.03      329.35     19.81 o
  30   2 -16      312.23      303.30     13.68 o
  31   2 -16       17.12       -5.22      7.55 o
  32   2 -16       35.84       33.83      8.16 o
  33   2 -16      613.19      546.33     19.47 o
  34   2 -16       63.78       68.05     10.79 o
  35   2 -16      468.72      513.81     19.25 o
  36   2 -16       92.42       79.01     11.18 o
  37   2 -16      622.67      553.23     22.50 o
  38   2 -16      182.18      220.37     16.74 o
   0   3 -16       23.85       79.95     11.99 o
   1   3 -16      241.80      197.06      7.52 o
   2   3 -16     1928.87     2033.46     19.51 o
   3   3 -16      422.94      447.70      9.70 o
   4   3 -16     2983.63     2886.46     37.78 o
   5   3 -16      373.66      331.29      9.73 o
   6   3 -16     3029.01     2692.71     24.71 o
   7   3 -16      321.49      329.32      9.36 o
   8   3 -16      173.88      158.28      7.62 o
   9   3 -16       30.80       14.29      5.19 o
  10   3 -16     1445.59     1179.61     19.28 o
  11   3 -16        3.36       16.58      5.53 o
  12   3 -16     1223.01     1234.89     18.59 o
  13   3 -16     3736.67     3452.25     40.01 o
  14   3 -16     1705.72     1755.88     26.15 o
  15   3 -16     1813.76     1552.50     24.12 o
  16   3 -16     6817.99     6169.99     62.43 o
  17   3 -16      483.85      492.42     18.32 o
  18   3 -16     1865.26     1704.09     33.04 o
  19   3 -16     1809.65     1445.51     28.25 o
  20   3 -16     4917.54     4552.39     54.91 o
  21   3 -16      686.58      726.34     18.74 o
  22   3 -16      289.38      335.19     14.40 o
  23   3 -16       86.76       71.60      9.22 o
  24   3 -16     1018.34     1002.49     21.93 o
  25   3 -16     1126.96      978.27     21.84 o
  26   3 -16      894.34      862.54     19.92 o
  27   3 -16       92.23      114.98     10.93 o
  28   3 -16      516.71      492.51     16.40 o
  29   3 -16      115.54      152.63     11.20 o
  30   3 -16     1025.09      992.38     21.36 o
  31   3 -16      698.84      700.17     23.01 o
  32   3 -16       11.59       14.92      8.95 o
  33   3 -16      275.40      285.96     15.81 o
  34   3 -16     1361.29     1288.27     29.46 o
  35   3 -16       36.19       44.71     10.82 o
  36   3 -16      497.14      574.60     23.98 o
  37   3 -16      165.79      128.90     16.03 o
   0   4 -16     1200.24     1053.84     20.31 o
   1   4 -16        4.83       -4.42      4.42 o
   2   4 -16     1494.99     1445.37     21.67 o
   3   4 -16      277.91      319.88      9.21 o
   4   4 -16     1569.72     1605.69     17.77 o
   5   4 -16     1284.76     1221.90     15.68 o
   6   4 -16     2899.48     2883.61     27.99 o
   7   4 -16      588.36      644.32     13.33 o
   8   4 -16     5140.11     4678.90     43.65 o
   9   4 -16     4835.75     4478.74     42.25 o
  10   4 -16     1003.74      902.38     15.92 o
  11   4 -16     1328.46     1139.03     22.16 o
  12   4 -16      921.63      918.02     16.82 o
  13   4 -16     1191.27     1336.96     20.19 o
  14   4 -16     3240.55     3067.29     38.25 o
  15   4 -16     1240.73     1254.59     25.98 o
  16   4 -16      114.29       86.57      8.94 o
  17   4 -16      633.86      605.28     16.73 o
  18   4 -16        3.65       11.97      7.35 o
  19   4 -16      681.92      693.86     17.69 o
  20   4 -16     1356.10     1271.15     23.00 o
  21   4 -16      274.22      269.79     13.89 o
  22   4 -16      982.77      867.59     21.16 o
  23   4 -16      847.16      819.52     20.98 o
  24   4 -16       39.98       24.90      8.95 o
  25   4 -16      159.23      155.21     12.02 o
  26   4 -16      368.30      401.68     16.62 o
  27   4 -16      284.81      241.65     13.28 o
  28   4 -16      109.05       86.40     10.14 o
  29   4 -16        2.63        2.51      8.07 o
  30   4 -16      698.67      786.16     19.74 o
  31   4 -16      243.36      247.92     12.85 o
  32   4 -16      385.11      404.08     18.88 o
  33   4 -16       77.08       89.55     12.43 o
  34   4 -16      444.24      428.31     18.91 o
  35   4 -16      512.35      503.36     26.82 o
  36   4 -16      907.27      823.51     33.28 o
   0   5 -16     1970.27     1707.68     33.03 o
   1   5 -16      472.49      526.56     12.07 o
   2   5 -16      133.51      141.04      7.60 o
   3   5 -16     1564.20     1449.54     20.07 o
   4   5 -16      314.24      409.53     11.36 o
   5   5 -16      608.55      611.33     12.62 o
   6   5 -16      897.45      924.96     17.21 o
   7   5 -16     1724.84     1653.96     23.33 o
   8   5 -16      662.07      626.94     22.72 o
   9   5 -16     2290.86     2117.16     26.04 o
  10   5 -16      443.41      338.08     11.29 o
  11   5 -16      204.26      186.08      9.11 o
  12   5 -16      984.26      920.23     28.26 o
  13   5 -16      306.89      399.01     12.92 o
  14   5 -16      123.38       93.60     10.47 o
  15   5 -16     1843.82     1665.49     28.27 o
  16   5 -16      600.03      598.90     17.15 o
  17   5 -16      551.21      542.63     16.70 o
  18   5 -16     1283.36     1260.43     23.82 o
  19   5 -16      148.00      163.95     11.31 o
  20   5 -16       12.62        9.23      8.10 o
  21   5 -16      630.62      611.26     17.77 o
  22   5 -16       93.89      100.99     10.18 o
  23   5 -16      125.89      147.36     12.31 o
  24   5 -16      547.37      561.41     19.00 o
  25   5 -16      118.46      104.19     11.50 o
  26   5 -16      493.70      557.89     18.49 o
  27   5 -16      394.88      405.96     16.65 o
  28   5 -16       73.23       68.57     12.85 o
  29   5 -16      140.88      154.47     12.52 o
  30   5 -16      275.53      284.32     20.48 o
  31   5 -16     2225.63     2165.33     35.09 o
  32   5 -16       19.29       37.84     11.74 o
  33   5 -16      734.16      693.73     37.01 o
  34   5 -16       29.96       36.90     16.74 o
   0   6 -16     2149.13     2037.44     34.82 o
   1   6 -16      118.96      113.80      8.20 o
   2   6 -16     1042.68     1137.27     23.09 o
   3   6 -16      296.80      293.31     11.01 o
   4   6 -16      280.80      245.52     13.92 o
   5   6 -16     2501.88     2487.33     36.32 o
   6   6 -16      923.75      969.06     21.22 o
   7   6 -16     1473.68     1429.49     26.05 o
   8   6 -16      322.36      324.07     14.10 o
   9   6 -16       24.89       18.54      8.03 o
  10   6 -16      155.70      151.40     11.09 o
  11   6 -16      764.70      780.32     21.11 o
  12   6 -16      420.34      435.70     15.93 o
  13   6 -16     1260.64     1106.33     21.41 o
  14   6 -16      908.95      908.18     22.22 o
  15   6 -16      697.29      723.05     23.89 o
  16   6 -16      475.61      455.84     19.12 o
  17   6 -16     1493.68     1463.77     28.34 o
  18   6 -16      188.08      210.06     12.88 o
  19   6 -16      203.32      174.53     12.20 o
  20   6 -16      515.57      569.08     18.74 o
  21   6 -16      214.10      211.99     13.19 o
  22   6 -16      430.05      444.64     17.06 o
  23   6 -16      383.91      394.87     16.52 o
  24   6 -16        0.69       11.75      8.83 o
  25   6 -16      110.29      133.35     13.76 o
  26   6 -16      752.54      724.09     22.28 o
  27   6 -16      500.62      511.60     19.72 o
  28   6 -16      153.23      121.39     12.51 o
  29   6 -16      800.82      698.78     21.97 o
  30   6 -16      300.69      321.95     17.76 o
  31   6 -16      522.21      521.28     21.13 o
  32   6 -16      124.26      124.70     21.76 o
   0   7 -16     2225.71     2212.52     45.37 o
   1   7 -16       72.51       68.58      8.60 o
   2   7 -16     2438.91     2355.04     39.16 o
   3   7 -16     1641.52     1547.73     28.45 o
   4   7 -16     1894.13     1818.88     31.46 o
   5   7 -16      781.18      830.97     21.44 o
   6   7 -16       86.63       97.89     11.11 o
   7   7 -16      325.24      310.36     15.24 o
   8   7 -16       93.96       92.66     11.02 o
   9   7 -16       32.05       27.00      9.57 o
  10   7 -16      389.72      350.13     15.43 o
  11   7 -16       84.76       90.57     10.66 o
  12   7 -16      265.31      295.78     15.90 o
  13   7 -16      256.66      255.56     22.71 o
  14   7 -16       32.93       20.52     11.33 o
  15   7 -16        4.80        5.59     10.73 o
  16   7 -16       99.92      115.53     15.07 o
  17   7 -16      203.45      197.45     15.05 o
  18   7 -16       75.18       65.79     12.29 o
  19   7 -16      133.29      173.52     14.83 o
  20   7 -16       54.96       49.46     13.93 o
  21   7 -16      243.49      272.36     17.05 o
  22   7 -16       79.01       64.86     13.08 o
  23   7 -16      469.96      451.88     19.51 o
  24   7 -16       57.52       75.31     11.78 o
  25   7 -16       61.39       60.96     11.74 o
  26   7 -16      304.21      305.23     16.88 o
  27   7 -16      544.24      546.20     27.17 o
  28   7 -16      407.77      422.72     26.78 o
  29   7 -16      424.09      400.03     66.66 o
   0   8 -16      347.78      439.90     44.38 o
   1   8 -16       90.18       73.24     12.13 o
   2   8 -16       74.39      110.08     14.59 o
   3   8 -16      561.87      591.83     21.09 o
   4   8 -16      878.92      835.79     23.73 o
   5   8 -16      117.05      146.59     18.99 o
   6   8 -16       80.54       69.89     12.16 o
   7   8 -16      275.44      242.33     14.94 o
   8   8 -16      623.28      602.39     23.29 o
   9   8 -16      168.06      209.64     14.27 o
  10   8 -16      326.85      344.17     16.65 o
  11   8 -16        7.66       20.57     10.12 o
  12   8 -16      171.16      196.88     14.06 o
  13   8 -16      890.82      858.31     28.77 o
  14   8 -16      147.06      128.76     16.44 o
  15   8 -16     1243.17     1325.46     51.47 o
  16   8 -16       48.60       60.46     14.65 o
  17   8 -16      112.52       93.07     15.59 o
  18   8 -16      105.87      146.56     17.05 o
  19   8 -16      751.74      744.70     39.89 o
  20   8 -16      334.22      276.48     18.81 o
  21   8 -16      177.66      177.57     31.61 o
  22   8 -16      305.32      302.67     22.75 o
  23   8 -16      225.24      235.36     22.25 o
  24   8 -16      262.74      225.57     22.31 o
   0   9 -16      407.76      408.31     46.41 o
   1   9 -16       55.33       59.26     45.02 o
   2   9 -16       30.89       95.41     23.48 o
   3   9 -16      358.08      390.92     27.06 o
   4   9 -16      115.17      147.11     24.53 o
   5   9 -16      639.28      665.79     23.66 o
   6   9 -16        7.98       14.38     12.10 o
   7   9 -16       74.65       79.00     16.31 o
   8   9 -16     1327.61     1234.26     32.66 o
   9   9 -16      491.34      580.36     22.70 o
  10   9 -16      418.50      462.53     20.88 o
  11   9 -16      692.17      653.77     30.89 o
  12   9 -16      238.77      306.47     20.21 o
  13   9 -16      313.20      315.47     27.90 o
  14   9 -16      341.57      365.65     23.16 o
  15   9 -16       99.36      129.45     17.28 o
  16   9 -16      371.78      426.71     28.73 o
  17   9 -16       53.87       82.26     19.31 o
  18   9 -16       19.83       42.65     20.89 o
  19   9 -16      358.20      357.78     38.64 o
   0  10 -16       74.30       46.57     32.89 o
   1  10 -16       97.65       94.69     24.94 o
   2  10 -16      116.98      164.02     44.05 o
   3  10 -16      216.30      253.68     30.04 o
   4  10 -16       44.67       95.08     24.70 o
   5  10 -16      112.04      113.64     31.29 o
   6  10 -16      596.97      560.20     50.57 o
   7  10 -16      466.22      484.43     53.28 o
   8  10 -16       75.50       80.59     14.30 o
   9  10 -16      384.77      437.84     24.08 o
  10  10 -16      104.21       52.19     29.75 o
   2   0 -15     2752.95     2576.65     63.58 o
   4   0 -15     3595.78     4412.58     42.64 o
   6   0 -15     4085.31     3787.10     37.45 o
   8   0 -15     7348.65     6223.67     56.52 o
  10   0 -15     3492.52     3524.73     45.64 o
  12   0 -15      638.37      394.33     14.70 o
  14   0 -15     9041.92     8621.39    109.05 o
  16   0 -15     8264.71     7040.18    109.77 o
  18   0 -15      804.69      734.02     24.73 o
  20   0 -15     6583.62     5718.66     92.78 o
  22   0 -15      408.67      349.07     18.38 o
  24   0 -15     3053.76     2883.29     51.54 o
  26   0 -15      293.02      265.61     16.99 o
  28   0 -15      672.76      640.33     23.44 o
  30   0 -15     2662.17     2356.93     46.67 o
  32   0 -15      132.03      104.88     13.49 o
  34   0 -15       96.60       74.43     11.74 o
  36   0 -15       24.36       37.42     23.07 o
  38   0 -15       96.23      106.74     17.57 o
  40   0 -15      673.04      592.33     34.23 o
   1   1 -15      834.74      664.47     10.21 o
   2   1 -15     4670.22     4573.42     33.77 o
   3   1 -15     2275.29     2317.79     18.89 o
   4   1 -15     1510.63     1298.09     20.32 o
   5   1 -15      410.80      684.41     16.19 o
   6   1 -15     4389.89     4996.45     36.74 o
   7   1 -15     2472.58     2767.41     22.20 o
   8   1 -15      277.83      233.98      6.50 o
   9   1 -15     1210.86      860.89     11.28 o
  10   1 -15     1585.72     1767.49     24.08 o
  11   1 -15      565.12      779.79     16.65 o
  12   1 -15     3269.76     3039.52     32.59 o
  13   1 -15     1182.54     1154.86     27.09 o
  14   1 -15     2734.32     2761.19     33.38 o
  15   1 -15     1987.29     1920.48     34.47 o
  16   1 -15     1483.33     1471.92     33.06 o
  17   1 -15     2626.72     2644.29     36.80 o
  18   1 -15      587.74      520.55     21.36 o
  19   1 -15     1669.68     1760.81     32.79 o
  20   1 -15     1918.60     1658.42     54.24 o
  21   1 -15     1319.51     1223.78     22.25 o
  22   1 -15     1185.37     1111.37     21.36 o
  23   1 -15      865.92      780.04     18.11 o
  24   1 -15     1549.45     1351.61     23.00 o
  25   1 -15      483.01      428.21     14.29 o
  26   1 -15      379.76      328.93     13.19 o
  27   1 -15        1.63       -6.55      6.55 o
  28   1 -15      932.78      854.47     18.76 o
  29   1 -15      339.76      342.45     13.57 o
  30   1 -15      770.04      722.55     17.72 o
  31   1 -15      178.48      192.61     11.12 o
  32   1 -15       43.96       51.99      8.35 o
  33   1 -15      582.95      595.95     21.63 o
  34   1 -15      158.80      193.51     12.84 o
  35   1 -15      125.53      149.74     11.73 o
  36   1 -15      321.07      360.95     15.31 o
  37   1 -15       54.69      103.34     12.61 o
  38   1 -15       20.98       14.78     10.85 o
  39   1 -15      203.82      270.29     27.54 o
   1   2 -15     7357.29     7631.79     57.10 o
   2   2 -15     1351.99     1323.78     12.85 o
   3   2 -15     1811.70     1515.01     14.95 o
   4   2 -15     4725.27     5283.94     36.98 o
   5   2 -15     2907.72     2854.50     21.72 o
   6   2 -15      163.78      241.31      6.06 o
   7   2 -15     4602.55     4647.51     34.14 o
   8   2 -15     1637.58     1431.05     17.36 o
   9   2 -15     3971.78     4207.25     37.44 o
  10   2 -15     1313.84     1252.45     16.61 o
  11   2 -15     2701.30     2606.01     34.53 o
  12   2 -15      143.40      257.09     11.39 o
  13   2 -15     3075.36     2501.34     31.79 o
  14   2 -15     8681.48     8503.72     87.99 o
  15   2 -15      242.60      247.53     11.44 o
  16   2 -15     1964.97     1863.64     34.14 o
  17   2 -15     1995.60     2141.30     31.06 o
  18   2 -15      730.51      605.99     15.89 o
  19   2 -15      666.26      555.75     15.51 o
  20   2 -15     2127.98     2012.29     39.85 o
  21   2 -15      125.38      134.66     10.89 o
  22   2 -15      932.68      873.90     19.27 o
  23   2 -15      377.87      361.23     14.06 o
  24   2 -15     3067.18     2868.35     37.05 o
  25   2 -15       56.35       29.18      7.44 o
  26   2 -15      195.11      167.03     10.65 o
  27   2 -15      456.59      475.80     15.32 o
  28   2 -15      152.87      141.36     13.21 o
  29   2 -15      980.80      959.69     31.34 o
  30   2 -15      678.56      624.62     19.33 o
  31   2 -15      144.51      153.25     10.29 o
  32   2 -15      154.30      110.11     11.29 o
  33   2 -15      285.60      325.28     15.55 o
  34   2 -15      130.48      144.72     12.32 o
  35   2 -15      771.80      754.32     20.72 o
  36   2 -15       96.63      103.37     11.05 o
  37   2 -15      286.86      314.53     20.16 o
  38   2 -15       81.18       73.24     14.66 o
  39   2 -15      144.26      152.62     26.41 o
   1   3 -15      738.69      819.25     10.85 o
   2   3 -15      260.84      155.35      5.86 o
   3   3 -15     1145.98     1231.18     14.66 o
   4   3 -15     1775.49     1638.87     17.01 o
   5   3 -15     1022.63      981.39     12.66 o
   6   3 -15      586.04      733.18     11.42 o
   7   3 -15     3033.98     3113.28     27.98 o
   8   3 -15     3703.16     4039.67     37.02 o
   9   3 -15      404.41      421.06     11.84 o
  10   3 -15     1125.76     1169.45     25.62 o
  11   3 -15     2073.97     1893.93     26.95 o
  12   3 -15     1176.76     1083.84     16.64 o
  13   3 -15      691.93      645.98     18.92 o
  14   3 -15     1334.47     1021.18     18.82 o
  15   3 -15      800.17      853.34     17.38 o
  16   3 -15     1320.05     1304.83     21.44 o
  17   3 -15      969.28      960.29     18.47 o
  18   3 -15     1011.71     1085.32     19.70 o
  19   3 -15      643.55      595.64     16.69 o
  20   3 -15     1884.17     1794.00     28.97 o
  21   3 -15       52.11       59.04      8.51 o
  22   3 -15      222.73      197.44     11.64 o
  23   3 -15      469.74      399.09     14.85 o
  24   3 -15      243.68      264.11     15.39 o
  25   3 -15      707.62      639.56     20.53 o
  26   3 -15     2133.50     1930.10     32.81 o
  27   3 -15      292.90      268.68     12.80 o
  28   3 -15     1011.60      936.83     20.32 o
  29   3 -15      110.39      147.64     10.69 o
  30   3 -15      702.85      727.78     18.17 o
  31   3 -15      600.00      574.40     20.42 o
  32   3 -15      718.88      756.07     21.63 o
  33   3 -15      493.64      507.54     19.06 o
  34   3 -15       59.96       46.02     10.32 o
  35   3 -15       61.33       33.52     10.13 o
  36   3 -15       66.81       84.88     10.76 o
  37   3 -15       64.30       78.48     23.61 o
  38   3 -15      168.69      233.60     29.04 o
   1   4 -15     1112.51     1143.55     14.81 o
   2   4 -15     2004.91     1881.98     20.40 o
   3   4 -15     3250.29     2877.39     28.62 o
   4   4 -15     2998.60     3177.04     33.35 o
   5   4 -15     2640.22     2745.91     37.40 o
   6   4 -15      228.24      209.45      6.96 o
   7   4 -15     1696.48     1701.05     20.87 o
   8   4 -15     3741.76     3667.35     35.91 o
   9   4 -15      377.25      400.73     11.22 o
  10   4 -15     1298.47     1290.53     24.00 o
  11   4 -15     1958.36     1806.55     22.07 o
  12   4 -15      268.57      263.77     10.12 o
  13   4 -15     1079.92     1017.70     19.94 o
  14   4 -15      788.71      770.54     17.07 o
  15   4 -15     5106.53     4683.75     51.18 o
  16   4 -15      983.01      842.87     27.96 o
  17   4 -15     1331.56     1248.11     22.04 o
  18   4 -15      777.12      719.21     17.28 o
  19   4 -15      214.79      182.09     10.72 o
  20   4 -15       31.97       48.11      8.04 o
  21   4 -15      152.97      111.68     10.38 o
  22   4 -15      767.40      716.73     21.33 o
  23   4 -15      279.35      232.59     12.86 o
  24   4 -15      297.03      303.41     14.41 o
  25   4 -15      855.99      782.09     19.99 o
  26   4 -15      189.10      180.87     11.57 o
  27   4 -15       92.15       82.14      9.51 o
  28   4 -15      604.92      574.30     17.24 o
  29   4 -15      259.97      267.17     13.11 o
  30   4 -15       16.26       24.52      8.38 o
  31   4 -15      750.21      761.79     19.35 o
  32   4 -15      949.05      896.75     24.32 o
  33   4 -15      412.75      403.95     19.75 o
  34   4 -15      230.68      246.32     15.25 o
  35   4 -15      530.86      447.94     22.30 o
  36   4 -15      112.98      120.64     20.33 o
  37   4 -15      248.89      261.02     45.35 o
   1   5 -15     2326.33     2076.99     23.57 o
   2   5 -15      303.45      276.61     10.05 o
   3   5 -15     2931.38     2667.20     27.10 o
   4   5 -15      319.45      342.78     10.79 o
   5   5 -15     1382.78     1308.39     18.63 o
   6   5 -15     3775.75     3520.94     38.11 o
   7   5 -15      132.34      162.01      8.64 o
   8   5 -15     1192.20     1132.73     22.54 o
   9   5 -15     3773.69     3453.45     35.78 o
  10   5 -15      751.15      741.63     15.17 o
  11   5 -15      719.49      733.23     14.67 o
  12   5 -15       40.94       46.12      7.18 o
  13   5 -15      841.47      727.09     15.69 o
  14   5 -15      276.49      256.56     12.51 o
  15   5 -15     1186.82     1166.34     24.28 o
  16   5 -15      735.26      713.75     18.18 o
  17   5 -15       26.70       37.83      8.25 o
  18   5 -15      405.56      450.83     19.41 o
  19   5 -15      639.83      646.90     21.08 o
  20   5 -15      122.27      125.34     10.23 o
  21   5 -15      341.71      319.65     14.05 o
  22   5 -15      312.79      277.62     13.41 o
  23   5 -15      537.63      523.52     17.77 o
  24   5 -15     2275.20     2154.94     35.21 o
  25   5 -15      320.21      297.17     14.89 o
  26   5 -15       25.48       31.45      8.96 o
  27   5 -15      162.66      142.33     15.55 o
  28   5 -15      743.57      611.34     19.26 o
  29   5 -15      129.14      101.06     12.41 o
  30   5 -15      214.75      172.92     12.18 o
  31   5 -15      137.56      157.36     11.24 o
  32   5 -15      704.70      692.41     24.13 o
  33   5 -15       13.13       11.13     13.52 o
  34   5 -15      307.29      337.77     25.36 o
  35   5 -15       63.87       42.43     15.31 o
   1   6 -15     2172.77     2030.19     38.28 o
   2   6 -15      307.67      303.56     11.18 o
   3   6 -15     1064.26     1020.51     17.59 o
   4   6 -15      288.03      305.43     16.83 o
   5   6 -15      208.73      196.97     15.22 o
   6   6 -15      805.36      700.64     20.43 o
   7   6 -15      439.10      401.02     15.14 o
   8   6 -15      506.33      541.28     15.82 o
   9   6 -15      590.54      634.52     16.77 o
  10   6 -15       31.59       41.46      7.88 o
  11   6 -15     2245.40     1938.86     27.79 o
  12   6 -15       95.40      102.65      9.54 o
  13   6 -15      594.89      578.59     16.19 o
  14   6 -15       28.75       51.38      9.28 o
  15   6 -15     1159.73     1162.44     24.05 o
  16   6 -15     1204.38     1107.17     22.92 o
  17   6 -15      208.96      194.07     12.38 o
  18   6 -15      270.61      276.72     15.39 o
  19   6 -15       99.23       95.00     10.63 o
  20   6 -15       34.26       52.72      9.81 o
  21   6 -15       84.60       78.80     10.17 o
  22   6 -15       11.69        7.20      8.51 o
  23   6 -15      155.53      175.07     12.40 o
  24   6 -15      387.16      408.35     16.92 o
  25   6 -15      311.62      270.15     14.24 o
  26   6 -15       64.87       74.76     11.21 o
  27   6 -15      992.33      968.51     24.06 o
  28   6 -15      109.34      104.97     11.79 o
  29   6 -15       48.08       54.10     10.82 o
  30   6 -15       74.89       78.55     11.01 o
  31   6 -15      652.38      614.64     21.17 o
  32   6 -15       22.34       15.10     14.41 o
   1   7 -15     1075.64     1125.47     20.56 o
   2   7 -15     2022.86     2050.98     30.91 o
   3   7 -15      106.89      118.13     11.13 o
   4   7 -15      192.54      184.63     17.10 o
   5   7 -15      632.27      695.14     26.89 o
   6   7 -15      616.97      673.26     19.21 o
   7   7 -15      385.90      427.84     16.77 o
   8   7 -15     1223.34     1162.41     24.49 o
   9   7 -15      118.31      137.21     11.61 o
  10   7 -15      394.62      407.21     16.30 o
  11   7 -15     1526.86     1541.08     36.59 o
  12   7 -15      644.17      646.09     20.61 o
  13   7 -15      173.39      179.85     12.75 o
  14   7 -15      101.20       83.18     12.85 o
  15   7 -15       38.99       40.82     11.72 o
  16   7 -15       90.28       58.81     11.52 o
  17   7 -15      587.48      546.45     22.23 o
  18   7 -15      144.76      102.23     12.95 o
  19   7 -15     1048.30     1005.75     25.94 o
  20   7 -15      264.77      282.40     16.75 o
  21   7 -15       62.18       46.79     12.62 o
  22   7 -15      127.06      156.48     13.55 o
  23   7 -15      183.51      200.01     14.42 o
  24   7 -15      390.41      399.23     18.29 o
  25   7 -15      264.14      325.29     16.97 o
  26   7 -15       93.95      114.40     12.58 o
  27   7 -15      238.01      217.14     14.15 o
  28   7 -15        8.34       41.05     13.55 o
  29   7 -15      552.24      593.44     62.02 o
   1   8 -15      451.62      454.32     19.64 o
   2   8 -15     1094.42     1115.34     27.44 o
   3   8 -15       95.11      124.43     13.75 o
   4   8 -15     1065.88     1071.04     26.39 o
   5   8 -15      328.62      312.11     16.96 o
   6   8 -15       33.07       25.61     10.12 o
   7   8 -15       30.01       18.53     10.22 o
   8   8 -15      176.23      191.24     14.38 o
   9   8 -15     1854.67     1791.02     32.34 o
  10   8 -15      462.19      433.17     18.00 o
  11   8 -15      246.05      243.00     14.64 o
  12   8 -15      170.79      165.52     14.58 o
  13   8 -15       11.09       -0.47     11.04 o
  14   8 -15       19.93       -5.01     12.54 o
  15   8 -15      419.24      411.19     23.92 o
  16   8 -15      348.38      359.06     21.96 o
  17   8 -15      204.60      220.24     18.67 o
  18   8 -15      324.65      334.98     22.53 o
  19   8 -15      781.92      807.85     26.97 o
  20   8 -15       60.87       64.13     14.64 o
  21   8 -15      265.80      294.36     19.39 o
  22   8 -15      125.76       84.54     13.74 o
  23   8 -15      608.38      654.28     46.63 o
  24   8 -15      144.04      163.23     21.59 o
  25   8 -15       27.68       26.23     15.77 o
   1   9 -15      906.02      899.01     42.61 o
   2   9 -15       48.03       62.30     43.56 o
   3   9 -15      557.11      610.23     38.16 o
   4   9 -15     1123.30     1124.54     48.00 o
   5   9 -15      237.43      246.68     16.88 o
   6   9 -15      343.76      370.25     19.33 o
   7   9 -15      617.13      643.05     23.51 o
   8   9 -15      387.93      429.04     23.81 o
   9   9 -15       56.51       68.73     13.34 o
  10   9 -15      296.07      302.58     17.16 o
  11   9 -15      240.53      235.15     17.61 o
  12   9 -15      238.84      254.31     15.71 o
  13   9 -15     1107.87     1113.59     40.92 o
  14   9 -15      372.45      394.75     29.89 o
  15   9 -15      747.10      822.55     30.42 o
  16   9 -15       12.16       24.15     14.07 o
  17   9 -15      360.00      376.52     23.33 o
  18   9 -15      248.37      221.90     23.27 o
  19   9 -15      246.52      275.69     24.90 o
  20   9 -15      515.58      563.42     37.85 o
   1  10 -15      138.60      133.03     25.73 o
   2  10 -15      141.45      110.79     25.09 o
   3  10 -15      133.04      159.83     26.49 o
   4  10 -15      448.57      455.68     35.85 o
   5  10 -15      191.97      193.34     23.24 o
   6  10 -15      157.93      178.60     22.66 o
   7  10 -15      272.82      250.98     17.75 o
   8  10 -15       89.94       49.63     16.87 o
   9  10 -15       29.99       39.02     13.43 o
  10  10 -15      537.14      474.35     23.87 o
  11  10 -15      102.88      110.97     19.37 o
   0   0 -14    57891.95    61871.38    703.53 o
   2   0 -14     5305.63     6449.17     62.23 o
   4   0 -14      257.41      254.28      7.73 o
   6   0 -14     1521.53     1542.20     36.05 o
   8   0 -14     1030.89     1018.18     17.60 o
  10   0 -14      320.39      203.90      9.43 o
  12   0 -14      442.38      287.41     15.80 o
  14   0 -14     1797.03     2065.00     49.94 o
  16   0 -14      930.27      970.78     36.12 o
  18   0 -14     3112.58     3106.41     56.95 o
  20   0 -14     4932.77     4611.06     69.74 o
  22   0 -14     1716.82     1444.17     32.48 o
  24   0 -14     1088.48      893.88     25.55 o
  26   0 -14      276.60      259.24     18.95 o
  28   0 -14       67.19       73.01     11.66 o
  30   0 -14     1109.08     1054.50     30.99 o
  32   0 -14      471.43      414.17     19.36 o
  34   0 -14      399.89      423.03     24.81 o
  36   0 -14      548.65      459.33     54.95 o
  38   0 -14       47.18       40.54     14.74 o
  40   0 -14      564.68      516.85     81.36 o
   0   1 -14     1849.43     2149.34     23.85 o
   1   1 -14      179.55       97.67      4.08 o
   2   1 -14     7106.74     8450.93     52.57 o
   3   1 -14      790.09      839.57     12.19 o
   4   1 -14     2804.97     3107.67     22.48 o
   5   1 -14     5843.56     5042.41     33.44 o
   6   1 -14     1926.99     2857.31     21.03 o
   7   1 -14      742.59      899.51     11.88 o
   8   1 -14     1331.36     1158.36     12.50 o
   9   1 -14      194.46      113.30      4.63 o
  10   1 -14      789.83      770.74     12.31 o
  11   1 -14     2471.19     2203.09     23.60 o
  12   1 -14       81.01       73.67      7.79 o
  13   1 -14      639.41      677.74     14.02 o
  14   1 -14     1973.20     1981.46     32.55 o
  15   1 -14      277.47      366.66     12.12 o
  16   1 -14      992.50     1083.93     24.91 o
  17   1 -14     1699.13     1603.72     27.73 o
  18   1 -14      304.94      281.09     11.59 o
  19   1 -14      329.77      372.48     13.68 o
  20   1 -14     2760.15     2699.48     35.35 o
  21   1 -14      485.31      391.99     18.68 o
  22   1 -14      630.36      544.24     14.41 o
  23   1 -14     1910.90     1873.41     27.09 o
  24   1 -14      586.27      511.97     14.52 o
  25   1 -14      146.15      128.37      9.27 o
  26   1 -14      509.63      424.27     13.74 o
  27   1 -14      751.42      780.61     21.27 o
  28   1 -14      221.59      175.88     10.39 o
  29   1 -14      892.11      890.20     26.55 o
  30   1 -14      747.63      621.84     16.08 o
  31   1 -14      173.38      175.27     10.39 o
  32   1 -14      476.19      507.24     14.23 o
  33   1 -14      247.26      234.51     13.09 o
  34   1 -14        7.32       30.96      8.64 o
  35   1 -14      544.28      534.58     17.07 o
  36   1 -14      261.29      247.20     15.93 o
  37   1 -14      538.88      456.83     20.74 o
  38   1 -14      605.56      536.19     25.32 o
  39   1 -14      119.48       76.19     20.22 o
  40   1 -14      788.58      708.94     36.21 o
   0   2 -14     3187.30     4036.97     43.74 o
   1   2 -14     2060.35     2319.70     18.33 o
   2   2 -14     1199.07     1345.22     19.03 o
   3   2 -14     2687.83     3009.90     23.17 o
   4   2 -14     3657.64     3938.47     28.69 o
   5   2 -14     5078.27     5070.73     33.87 o
   6   2 -14      583.28      695.00      8.64 o
   7   2 -14     1381.17     1329.08     14.64 o
   8   2 -14      788.67      958.16     11.70 o
   9   2 -14     2054.94     1758.36     17.77 o
  10   2 -14      782.75      820.31     17.36 o
  11   2 -14      814.77      634.80     11.46 o
  12   2 -14      775.69      607.01     12.15 o
  13   2 -14      610.34      537.11     18.33 o
  14   2 -14     6340.44     6143.93     59.71 o
  15   2 -14      699.53      687.91     26.52 o
  16   2 -14      896.35      827.63     15.89 o
  17   2 -14     2479.79     2211.18     32.93 o
  18   2 -14      339.20      374.89     13.25 o
  19   2 -14       52.39       44.15      7.31 o
  20   2 -14      437.48      466.07     14.51 o
  21   2 -14     1333.62     1192.48     23.64 o
  22   2 -14      484.63      504.48     15.13 o
  23   2 -14     2164.04     2155.95     42.84 o
  24   2 -14      221.42      188.06     10.64 o
  25   2 -14      997.02      906.20     18.74 o
  26   2 -14      752.59      724.85     17.18 o
  27   2 -14      120.72      123.33      9.51 o
  28   2 -14      275.52      289.85     12.47 o
  29   2 -14       37.55       29.68      7.52 o
  30   2 -14       77.01       79.28      8.49 o
  31   2 -14      210.71      204.62     10.22 o
  32   2 -14      227.75      231.73     13.54 o
  33   2 -14     1100.80     1069.89     24.46 o
  34   2 -14      232.34      256.81     15.68 o
  35   2 -14      860.48      863.53     21.15 o
  36   2 -14      307.26      271.72     17.34 o
  37   2 -14      802.23      786.29     31.31 o
  38   2 -14      179.03      216.25     14.94 o
  39   2 -14      112.05      114.12     23.67 o
   0   3 -14     1524.36     1265.51     20.25 o
   1   3 -14      462.05      488.04      8.99 o
   2   3 -14     2806.05     3194.83     25.27 o
   3   3 -14      304.58      315.12      7.21 o
   4   3 -14      110.93      146.26      5.32 o
   5   3 -14      446.59      428.76      8.06 o
   6   3 -14     2116.48     1705.23     18.17 o
   7   3 -14     4467.68     4057.60     33.92 o
   8   3 -14      674.47      660.72     12.96 o
   9   3 -14      148.36      199.32      7.35 o
  10   3 -14     4060.46     3712.12     34.91 o
  11   3 -14     2741.17     2845.66     28.37 o
  12   3 -14      578.04      480.04     11.81 o
  13   3 -14     1417.19     1251.46     20.29 o
  14   3 -14     1977.09     1888.15     30.84 o
  15   3 -14     5190.24     4704.88     86.71 o
  16   3 -14     3155.16     2886.46     34.67 o
  17   3 -14      382.23      398.27     18.72 o
  18   3 -14     1355.23     1246.49     27.95 o
  19   3 -14     1296.78     1264.26     38.44 o
  20   3 -14     2321.76     2273.86     32.86 o
  21   3 -14       73.98       99.06      9.18 o
  22   3 -14     1233.37     1165.42     22.40 o
  23   3 -14      118.24      127.33      9.97 o
  24   3 -14      564.37      511.95     15.60 o
  25   3 -14      153.56      131.40      9.87 o
  26   3 -14     1045.62      996.59     20.26 o
  27   3 -14       33.10       25.27      7.65 o
  28   3 -14      261.47      265.09     12.21 o
  29   3 -14      181.55      181.11     10.75 o
  30   3 -14       96.55       73.29      8.39 o
  31   3 -14       51.35       60.72     10.42 o
  32   3 -14      374.17      376.00     21.75 o
  33   3 -14      250.20      226.17     13.70 o
  34   3 -14      185.87      205.05     13.28 o
  35   3 -14      231.14      233.49     13.53 o
  36   3 -14       93.85       88.25     13.04 o
  37   3 -14      364.72      382.29     21.47 o
  38   3 -14      412.73      386.93     35.24 o
   0   4 -14     1670.35     1651.49     22.78 o
   1   4 -14     1279.75     1150.04     16.63 o
   2   4 -14     1337.95     1370.94     15.98 o
   3   4 -14      412.26      462.11     10.20 o
   4   4 -14      659.89      697.28     14.53 o
   5   4 -14      359.72      485.10     10.73 o
   6   4 -14      443.40      514.98      8.93 o
   7   4 -14     4947.98     4621.72     39.61 o
   8   4 -14       95.17      151.49      7.25 o
   9   4 -14     1032.23      928.66     24.15 o
  10   4 -14      296.01      306.55      9.89 o
  11   4 -14     3407.16     3468.02     34.47 o
  12   4 -14     2063.42     2174.63     31.01 o
  13   4 -14      406.89      467.74     14.64 o
  14   4 -14     2397.95     2187.35     29.80 o
  15   4 -14      795.74      869.86     18.08 o
  16   4 -14     2645.21     2314.59     34.46 o
  17   4 -14      225.65      281.10     12.06 o
  18   4 -14      315.61      357.73     13.05 o
  19   4 -14      570.19      561.79     15.64 o
  20   4 -14      564.03      588.12     20.50 o
  21   4 -14     1450.63     1302.04     30.98 o
  22   4 -14      252.76      235.49     13.66 o
  23   4 -14     1787.21     1668.76     29.87 o
  24   4 -14     1136.32     1081.21     22.66 o
  25   4 -14     1362.72     1270.70     23.59 o
  26   4 -14      329.08      325.71     16.36 o
  27   4 -14      153.73      181.28     15.76 o
  28   4 -14      156.07      154.13     10.63 o
  29   4 -14      144.77      139.33     10.40 o
  30   4 -14       37.25       25.08      8.47 o
  31   4 -14      724.93      704.86     22.07 o
  32   4 -14      403.60      434.46     17.99 o
  33   4 -14       92.54      104.99     11.92 o
  34   4 -14       16.53       14.40      9.66 o
  35   4 -14      129.35      111.71     12.39 o
  36   4 -14       24.85       10.56     23.09 o
  37   4 -14       11.62       14.47     25.49 o
   0   5 -14     5254.10     4999.01     63.73 o
   1   5 -14      921.83      887.11     14.70 o
   2   5 -14     3547.79     3340.20     33.71 o
   3   5 -14      481.77      517.97     11.60 o
   4   5 -14      718.48      670.79     11.29 o
   5   5 -14      536.92      429.29      9.53 o
   6   5 -14     2663.80     2702.82     28.45 o
   7   5 -14       35.31       33.60      6.33 o
   8   5 -14     1018.32     1063.64     17.24 o
   9   5 -14       95.10       86.38      7.40 o
  10   5 -14     2048.13     1961.16     24.09 o
  11   5 -14      503.70      388.44     11.50 o
  12   5 -14       13.49       38.66      8.10 o
  13   5 -14      276.90      271.24     10.67 o
  14   5 -14      173.64      163.63     10.37 o
  15   5 -14      230.93      230.06     11.84 o
  16   5 -14      294.65      258.80     12.44 o
  17   5 -14      969.54      882.86     19.26 o
  18   5 -14     1266.73     1160.92     22.12 o
  19   5 -14     1118.15     1015.09     20.71 o
  20   5 -14      523.94      492.15     15.76 o
  21   5 -14      126.59      136.80     11.18 o
  22   5 -14      606.95      612.55     17.37 o
  23   5 -14       92.01       85.61     10.14 o
  24   5 -14      762.48      774.17     20.56 o
  25   5 -14      386.56      354.21     14.96 o
  26   5 -14      923.45      831.95     20.20 o
  27   5 -14      414.91      414.64     15.46 o
  28   5 -14       34.01       17.50      8.68 o
  29   5 -14      728.78      754.47     19.99 o
  30   5 -14      210.01      178.54     12.94 o
  31   5 -14      487.13      461.23     20.48 o
  32   5 -14      656.74      630.22     33.72 o
  33   5 -14      379.71      440.36     24.02 o
  34   5 -14      126.60      105.42     15.59 o
  35   5 -14        7.66       30.89     13.25 o
   0   6 -14     1234.20     1130.34     24.36 o
   1   6 -14      499.34      514.78     12.30 o
   2   6 -14      313.58      326.70     12.53 o
   3   6 -14      106.82      149.07      8.09 o
   4   6 -14      447.93      438.74     14.38 o
   5   6 -14      634.00      705.97     17.72 o
   6   6 -14      427.58      483.18     21.77 o
   7   6 -14      416.34      474.78     15.23 o
   8   6 -14      802.92      746.27     21.73 o
   9   6 -14      381.10      365.12     22.68 o
  10   6 -14     1009.01      897.53     18.49 o
  11   6 -14      270.17      258.11     11.16 o
  12   6 -14      704.51      677.64     18.35 o
  13   6 -14      949.07      954.23     18.58 o
  14   6 -14     1300.02     1304.67     24.32 o
  15   6 -14     2590.43     2356.61     34.30 o
  16   6 -14      435.58      483.59     18.98 o
  17   6 -14      321.45      317.30     14.41 o
  18   6 -14      457.56      512.29     17.38 o
  19   6 -14     1586.42     1515.24     27.78 o
  20   6 -14      192.53      180.19     12.14 o
  21   6 -14      524.94      514.07     18.41 o
  22   6 -14      292.50      290.76     14.54 o
  23   6 -14       22.19       21.31      8.94 o
  24   6 -14     1113.27     1050.09     22.68 o
  25   6 -14      323.21      338.82     16.25 o
  26   6 -14       70.22       77.10     10.83 o
  27   6 -14       90.47       97.51     11.58 o
  28   6 -14      448.26      494.60     20.10 o
  29   6 -14      489.89      494.11     20.42 o
  30   6 -14       39.50       47.46      9.96 o
  31   6 -14      199.02      163.40     15.53 o
  32   6 -14      327.47      411.34     32.65 o
  33   6 -14     1015.56     1050.85     85.18 o
   0   7 -14      172.52      166.59     13.68 o
   1   7 -14      247.62      269.26     11.13 o
   2   7 -14      366.40      363.28     12.29 o
   3   7 -14      283.56      287.41     14.89 o
   4   7 -14       17.35       38.38      9.29 o
   5   7 -14     2256.23     2230.18     38.79 o
   6   7 -14      226.16      222.81     13.34 o
   7   7 -14      473.28      509.61     23.36 o
   8   7 -14      474.44      484.61     24.90 o
   9   7 -14      799.94      785.91     28.26 o
  10   7 -14      423.15      402.84     18.27 o
  11   7 -14     1002.57     1006.34     32.06 o
  12   7 -14       43.53       65.88     12.02 o
  13   7 -14     1268.66     1274.73     30.97 o
  14   7 -14      836.05      815.25     24.61 o
  15   7 -14     1221.59     1111.59     26.94 o
  16   7 -14       18.51       58.09     12.13 o
  17   7 -14       13.64       31.51     10.38 o
  18   7 -14      231.61      230.00     15.33 o
  19   7 -14      315.66      302.74     16.99 o
  20   7 -14        6.50        1.76      9.57 o
  21   7 -14      216.11      230.12     14.82 o
  22   7 -14      591.62      568.02     20.30 o
  23   7 -14      825.60      791.03     21.57 o
  24   7 -14      438.91      456.99     19.77 o
  25   7 -14      145.44      150.74     13.04 o
  26   7 -14      552.83      496.94     18.25 o
  27   7 -14      136.08      162.50     12.85 o
  28   7 -14      154.02      217.37     18.47 o
  29   7 -14      611.75      611.09     35.09 o
  30   7 -14       63.38      101.99     18.35 o
   0   8 -14      622.36      642.89     36.92 o
   1   8 -14      473.60      467.05     21.40 o
   2   8 -14      374.48      374.16     22.27 o
   3   8 -14      102.48      116.66     13.08 o
   4   8 -14       21.63       46.33     11.00 o
   5   8 -14      187.23      165.17     15.48 o
   6   8 -14       19.56       39.46     11.06 o
   7   8 -14      404.01      383.44     16.92 o
   8   8 -14      689.28      629.42     29.24 o
   9   8 -14      203.22      172.38     13.27 o
  10   8 -14      287.38      287.96     15.53 o
  11   8 -14      895.08      940.05     23.22 o
  12   8 -14       60.24       58.92     11.99 o
  13   8 -14      141.02      163.32     14.46 o
  14   8 -14      152.27      152.64     16.50 o
  15   8 -14       33.36       63.59     13.94 o
  16   8 -14     1132.40     1005.57     37.65 o
  17   8 -14     1142.70     1139.52     32.68 o
  18   8 -14      139.35      136.69     15.60 o
  19   8 -14      307.14      302.42     19.08 o
  20   8 -14      358.57      380.94     24.55 o
  21   8 -14      100.69      124.42     23.04 o
  22   8 -14       67.00       65.83     12.83 o
  23   8 -14       46.63       42.54     12.23 o
  24   8 -14      150.42      176.25     24.99 o
  25   8 -14       84.27       95.44     18.05 o
  26   8 -14      445.76      417.37     39.81 o
   0   9 -14      662.04      669.87     54.12 o
   1   9 -14      467.72      537.92     35.92 o
   2   9 -14      160.33      137.43     20.36 o
   3   9 -14       44.44       57.65     12.94 o
   4   9 -14      297.58      310.88     22.47 o
   5   9 -14      350.43      360.61     18.89 o
   6   9 -14      672.20      645.94     23.37 o
   7   9 -14      770.00      838.36     25.68 o
   8   9 -14      101.78      107.86     14.04 o
   9   9 -14       25.18       11.56     11.24 o
  10   9 -14      234.07      194.16     15.08 o
  11   9 -14      376.61      373.21     17.76 o
  12   9 -14       65.36       97.01     12.61 o
  13   9 -14      241.52      275.17     20.88 o
  14   9 -14      103.50      110.14     28.58 o
  15   9 -14      130.73      154.57     18.35 o
  16   9 -14      147.71      174.76     25.32 o
  17   9 -14       79.78       80.09     15.97 o
  18   9 -14      194.46      256.55     24.06 o
  19   9 -14       36.54       17.53     32.43 o
  20   9 -14      159.66      171.60     25.99 o
  21   9 -14      106.50      166.25     25.07 o
   0  10 -14      170.45      295.69     43.15 o
   1  10 -14      358.21      357.34     32.71 o
   2  10 -14       81.93       61.10     23.10 o
   3  10 -14       87.32       91.90     23.41 o
   4  10 -14      109.07       93.43     27.85 o
   5  10 -14       92.76      105.58     30.45 o
   6  10 -14      196.99      238.23     21.64 o
   7  10 -14      404.86      428.03     30.28 o
   8  10 -14      256.14      282.79     19.57 o
   9  10 -14      631.80      644.52     24.44 o
  10  10 -14        8.17       22.79     13.17 o
  11  10 -14       74.13       68.13     13.97 o
  12  10 -14      124.47      177.78     21.03 o
  13  10 -14       78.92      108.76     27.81 o
   2   0 -13    10543.52    10148.05     93.66 o
   4   0 -13    45680.16    47206.38    376.88 o
   6   0 -13     4156.34     4563.93     42.45 o
   8   0 -13     4012.51     3671.19     45.42 o
  10   0 -13      226.48      227.41     13.42 o
  12   0 -13     2930.55     3542.70     44.34 o
  14   0 -13     2715.66     2928.59     52.14 o
  16   0 -13     7163.08     7154.51    109.07 o
  18   0 -13     5622.93     5565.24    109.44 o
  20   0 -13     5233.98     4732.95     70.78 o
  22   0 -13      600.48      572.71     20.05 o
  24   0 -13     1830.57     1639.83     34.70 o
  26   0 -13      413.81      414.04     18.57 o
  28   0 -13     2689.16     2276.61     43.23 o
  30   0 -13      207.64      181.67     20.23 o
  32   0 -13      282.76      241.86     15.16 o
  34   0 -13      997.04     1014.41     42.30 o
  36   0 -13      225.77      230.96     20.32 o
  38   0 -13      130.93      129.42     15.98 o
  40   0 -13      208.13      168.01     59.29 o
   1   1 -13      256.52      194.56     10.60 o
   2   1 -13    17305.20    19089.01    111.45 o
   3   1 -13     1372.37     1253.16     13.56 o
   4   1 -13     1041.48     1203.69     13.38 o
   5   1 -13       99.52      217.98      6.27 o
   6   1 -13     6333.86     6598.56     46.89 o
   7   1 -13      761.85     1070.62     11.73 o
   8   1 -13     3080.24     3468.61     26.66 o
   9   1 -13     1747.83     1825.45     21.33 o
  10   1 -13     3602.85     3892.12     32.64 o
  11   1 -13     1557.79     1083.34     14.25 o
  12   1 -13     2312.93     2306.60     24.29 o
  13   1 -13     2003.33     1721.86     23.76 o
  14   1 -13     3319.89     3459.69     44.17 o
  15   1 -13     4537.39     4497.05     52.42 o
  16   1 -13      147.91      199.20     10.95 o
  17   1 -13     2754.72     2970.75     47.86 o
  18   1 -13     1778.77     1731.19     33.00 o
  19   1 -13      968.13      908.33     17.79 o
  20   1 -13     1675.54     1591.24     31.21 o
  21   1 -13      138.92      140.31      8.61 o
  22   1 -13     2320.45     2075.29     28.21 o
  23   1 -13     3612.55     3469.16     40.10 o
  24   1 -13     6778.57     6103.42     62.08 o
  25   1 -13      572.42      494.65     14.00 o
  26   1 -13      151.46      134.90      9.07 o
  27   1 -13      238.90      264.93     11.44 o
  28   1 -13       13.71       21.66      6.81 o
  29   1 -13      238.04      198.62     10.36 o
  30   1 -13      973.00      901.23     18.08 o
  31   1 -13      388.44      437.61     13.74 o
  32   1 -13      273.91      254.87     13.53 o
  33   1 -13      297.78      305.54     13.72 o
  34   1 -13      882.59      895.35     20.24 o
  35   1 -13      229.17      213.54     11.45 o
  36   1 -13      390.87      437.81     17.36 o
  37   1 -13       80.11       69.63     13.49 o
  38   1 -13      446.92      472.76     22.12 o
  39   1 -13      142.68      114.52     16.34 o
  40   1 -13      514.89      571.60     31.24 o
   1   2 -13      412.80      438.30     11.51 o
   2   2 -13     1497.93     1574.24     13.75 o
   3   2 -13      384.07      240.91      6.68 o
   4   2 -13     1237.20     1504.34     14.40 o
   5   2 -13      268.92      265.68      6.49 o
   6   2 -13     1704.92     1551.90     16.25 o
   7   2 -13     2485.17     2867.39     40.37 o
   8   2 -13      149.34      410.11      7.53 o
   9   2 -13     2595.34     2613.11     22.09 o
  10   2 -13       70.27      120.02      4.78 o
  11   2 -13     2339.16     2591.02     27.03 o
  12   2 -13     3134.74     3070.03     35.43 o
  13   2 -13     2271.81     2498.64     30.67 o
  14   2 -13      106.96      130.75      7.42 o
  15   2 -13     2946.05     3074.26     34.48 o
  16   2 -13     1695.98     1775.81     39.92 o
  17   2 -13      909.77      816.81     21.19 o
  18   2 -13      420.61      449.80     20.23 o
  19   2 -13      816.52      772.38     16.75 o
  20   2 -13     1520.29     1454.15     23.80 o
  21   2 -13     2412.57     2410.56     33.44 o
  22   2 -13     1907.62     1667.18     26.07 o
  23   2 -13     1953.41     1705.62     35.97 o
  24   2 -13     1091.56      934.46     18.55 o
  25   2 -13      474.54      376.41     13.10 o
  26   2 -13     1629.35     1570.30     24.52 o
  27   2 -13      339.38      357.69     12.90 o
  28   2 -13      475.26      462.21     18.79 o
  29   2 -13      966.66     1007.16     22.44 o
  30   2 -13       49.51       62.90      8.46 o
  31   2 -13       53.88       65.55      9.14 o
  32   2 -13      196.75      222.37     12.79 o
  33   2 -13      380.69      327.77     15.19 o
  34   2 -13       59.68       62.30      9.48 o
  35   2 -13       81.92       94.64      9.75 o
  36   2 -13      112.26      121.95     16.75 o
  37   2 -13      131.19      147.60     15.52 o
  38   2 -13       79.97       65.67     14.04 o
  39   2 -13      351.41      295.47     29.77 o
  40   2 -13      255.30      273.15     28.02 o
   1   3 -13     3416.15     3575.11     29.64 o
   2   3 -13     3982.64     4777.76     35.33 o
   3   3 -13       87.75       43.18      3.59 o
   4   3 -13     6825.74     6582.40     44.65 o
   5   3 -13      410.46      436.92      8.49 o
   6   3 -13     4080.15     3384.38     25.86 o
   7   3 -13      722.16      858.30     12.48 o
   8   3 -13      238.69      150.43      5.99 o
   9   3 -13      218.69      185.12      8.55 o
  10   3 -13     2216.14     2554.95     41.35 o
  11   3 -13     1057.40     1030.70     14.27 o
  12   3 -13     1726.06     1683.09     38.08 o
  13   3 -13     1616.16     1514.42     26.91 o
  14   3 -13     3765.19     3390.74     37.97 o
  15   3 -13      548.56      509.68     13.43 o
  16   3 -13      416.89      388.54     12.19 o
  17   3 -13     2293.16     2132.45     28.26 o
  18   3 -13     1037.12     1076.18     20.50 o
  19   3 -13      273.78      291.48     12.32 o
  20   3 -13     1897.39     1733.77     27.21 o
  21   3 -13     1066.08      965.17     23.24 o
  22   3 -13       92.36       98.52      8.90 o
  23   3 -13     5200.71     4412.01     58.01 o
  24   3 -13      409.49      367.54     13.23 o
  25   3 -13      293.15      274.59     11.99 o
  26   3 -13      394.90      364.14     18.88 o
  27   3 -13      138.44      130.65      9.48 o
  28   3 -13       38.14       25.51      7.27 o
  29   3 -13      146.56      111.33      8.75 o
  30   3 -13      739.31      734.11     19.82 o
  31   3 -13      209.97      192.76     12.77 o
  32   3 -13      206.18      249.77     13.65 o
  33   3 -13      158.51      154.51     12.56 o
  34   3 -13      698.77      659.54     18.89 o
  35   3 -13      438.70      433.19     24.55 o
  36   3 -13      274.39      281.60     16.99 o
  37   3 -13      192.60      208.10     15.35 o
  38   3 -13      337.33      387.20     24.48 o
  39   3 -13       95.85       93.23     23.32 o
   1   4 -13       97.84      179.81      6.47 o
   2   4 -13     2054.28     1933.73     22.31 o
   3   4 -13      298.45      259.79      7.62 o
   4   4 -13     2278.72     2385.04     25.55 o
   5   4 -13     1443.73     1396.99     15.52 o
   6   4 -13     1128.62     1207.85     17.59 o
   7   4 -13     1525.80     1679.80     24.59 o
   8   4 -13      480.65      528.94     10.52 o
   9   4 -13     1167.78      965.43     14.35 o
  10   4 -13     1739.49     1558.08     22.65 o
  11   4 -13     3628.84     3289.67     42.12 o
  12   4 -13     3779.76     3766.68     38.87 o
  13   4 -13      241.62      293.64     13.27 o
  14   4 -13      363.43      345.35     12.31 o
  15   4 -13      127.41      138.20     10.51 o
  16   4 -13     2915.79     2817.44     42.80 o
  17   4 -13     1020.84      909.96     18.15 o
  18   4 -13     1415.65     1377.40     27.48 o
  19   4 -13      975.34      912.93     19.74 o
  20   4 -13      472.58      410.62     14.78 o
  21   4 -13      106.12      123.29     10.00 o
  22   4 -13      258.40      263.34     12.79 o
  23   4 -13     1396.42     1388.60     25.25 o
  24   4 -13      497.06      481.90     16.86 o
  25   4 -13      493.42      428.71     15.25 o
  26   4 -13      872.47      851.90     24.48 o
  27   4 -13     1447.00     1397.61     32.40 o
  28   4 -13      201.60      187.95     10.89 o
  29   4 -13      624.65      616.81     24.04 o
  30   4 -13      255.35      264.62     14.67 o
  31   4 -13       20.85       22.70      9.23 o
  32   4 -13      411.11      383.33     16.72 o
  33   4 -13       74.34       98.49     12.56 o
  34   4 -13      421.62      426.91     18.51 o
  35   4 -13      569.09      539.44     24.09 o
  36   4 -13       99.48       84.14     14.52 o
  37   4 -13      697.91      719.64     52.75 o
  38   4 -13       98.95      112.47     35.27 o
   1   5 -13      438.88      430.24     14.32 o
   2   5 -13     3780.71     3530.07     41.42 o
   3   5 -13       91.47       95.68      5.88 o
   4   5 -13     2841.70     2656.47     23.98 o
   5   5 -13      568.38      538.61     12.11 o
   6   5 -13      736.75      674.26     12.73 o
   7   5 -13     2577.04     2309.77     25.58 o
   8   5 -13     2540.41     2537.38     28.35 o
   9   5 -13     3318.35     3208.08     33.51 o
  10   5 -13      179.00      203.03     11.61 o
  11   5 -13      201.82      221.54     10.18 o
  12   5 -13      236.50      228.29      9.99 o
  13   5 -13      188.31      155.63      8.78 o
  14   5 -13      510.66      478.10     15.25 o
  15   5 -13     2414.30     2298.01     48.04 o
  16   5 -13      473.20      464.03     18.72 o
  17   5 -13      182.16      214.82     11.53 o
  18   5 -13     1603.40     1455.27     24.71 o
  19   5 -13      331.23      402.40     14.60 o
  20   5 -13      583.43      628.89     20.62 o
  21   5 -13      607.67      581.67     16.50 o
  22   5 -13      119.96      144.22     10.43 o
  23   5 -13     1262.28     1180.16     24.43 o
  24   5 -13      247.79      280.09     16.76 o
  25   5 -13      522.20      493.40     16.36 o
  26   5 -13      527.06      470.87     15.96 o
  27   5 -13       76.97       60.54     10.51 o
  28   5 -13      295.01      277.02     13.51 o
  29   5 -13        0.45       -0.83      7.51 o
  30   5 -13       11.85       25.40     10.42 o
  31   5 -13        1.49       31.96     11.30 o
  32   5 -13       20.09       42.70     11.24 o
  33   5 -13      492.47      462.03     19.60 o
  34   5 -13      832.53      858.05     25.14 o
  35   5 -13      362.31      389.43     44.26 o
  36   5 -13      283.23      272.43     47.55 o
   1   6 -13     1948.09     1987.63     36.23 o
   2   6 -13      180.06      187.86      8.73 o
   3   6 -13     7049.59     6767.00     61.09 o
   4   6 -13      757.30      745.25     20.34 o
   5   6 -13     3151.15     2776.14     41.14 o
   6   6 -13      588.51      550.02     15.97 o
   7   6 -13      766.95      693.94     22.31 o
   8   6 -13     1313.13     1302.59     39.97 o
   9   6 -13      267.39      234.22     11.24 o
  10   6 -13     1707.20     1649.86     23.85 o
  11   6 -13     1434.14     1393.88     22.28 o
  12   6 -13      197.82      209.12     11.35 o
  13   6 -13     1289.36     1215.86     20.81 o
  14   6 -13      742.56      665.15     15.73 o
  15   6 -13      885.61      922.97     25.72 o
  16   6 -13       45.13       34.07     10.78 o
  17   6 -13      110.15      112.90     10.31 o
  18   6 -13      948.54      889.81     20.51 o
  19   6 -13      207.43      209.30     12.43 o
  20   6 -13      364.58      339.57     14.81 o
  21   6 -13      184.47      214.93     12.45 o
  22   6 -13      126.20      108.05     10.41 o
  23   6 -13       18.47       21.15      8.71 o
  24   6 -13      162.91      179.81     11.98 o
  25   6 -13      495.25      512.62     18.41 o
  26   6 -13      131.90      121.16     12.15 o
  27   6 -13      354.56      312.79     15.50 o
  28   6 -13      134.17      162.85     13.78 o
  29   6 -13      417.31      422.95     17.96 o
  30   6 -13      809.20      875.09     33.83 o
  31   6 -13      222.04      243.04     16.85 o
  32   6 -13        4.40       11.58     13.56 o
  33   6 -13     1715.95     1823.16     54.44 o
  34   6 -13      534.25      581.65     69.15 o
   1   7 -13     3765.11     3789.08     50.08 o
   2   7 -13      881.36      928.82     19.16 o
   3   7 -13     1763.98     1661.63     27.51 o
   4   7 -13      720.57      753.26     25.62 o
   5   7 -13     1404.38     1392.18     36.52 o
   6   7 -13       29.12       35.24      9.33 o
   7   7 -13     1358.29     1286.63     41.99 o
   8   7 -13      191.83      203.00     12.57 o
   9   7 -13      391.57      409.33     15.91 o
  10   7 -13      320.29      348.72     19.84 o
  11   7 -13      122.53      113.36     10.48 o
  12   7 -13      516.47      530.10     28.01 o
  13   7 -13      209.09      190.25     12.89 o
  14   7 -13      134.05      137.70     13.20 o
  15   7 -13      102.12       77.10     11.51 o
  16   7 -13     1175.52     1158.76     33.04 o
  17   7 -13      820.34      808.85     31.47 o
  18   7 -13      608.24      618.99     21.38 o
  19   7 -13       62.86       47.40     10.62 o
  20   7 -13        3.64        3.79      9.29 o
  21   7 -13       91.06       80.99     10.76 o
  22   7 -13      238.02      272.29     14.58 o
  23   7 -13      122.83       99.54     11.39 o
  24   7 -13      477.45      497.52     20.54 o
  25   7 -13      284.22      323.70     15.63 o
  26   7 -13      817.91      821.34     21.79 o
  27   7 -13       82.50      109.19     11.69 o
  28   7 -13      352.05      435.34     24.07 o
  29   7 -13       93.15       92.15     15.93 o
  30   7 -13      139.44      169.17     17.11 o
  31   7 -13      262.81      196.84     21.14 o
   1   8 -13       32.36       35.68      9.54 o
   2   8 -13      455.91      470.66     18.63 o
   3   8 -13      572.22      612.19     31.92 o
   4   8 -13      319.55      361.22     21.20 o
   5   8 -13      670.41      666.63     20.30 o
   6   8 -13     1744.15     1710.63     31.33 o
   7   8 -13      303.68      265.09     14.95 o
   8   8 -13      452.03      454.28     17.91 o
   9   8 -13      216.28      228.67     14.28 o
  10   8 -13       14.03       18.03      9.85 o
  11   8 -13      119.97      136.16     12.16 o
  12   8 -13      979.03      889.41     24.65 o
  13   8 -13      238.75      299.67     16.79 o
  14   8 -13      626.86      601.51     25.56 o
  15   8 -13       94.43      123.53     29.18 o
  16   8 -13      174.36      204.74     17.95 o
  17   8 -13      448.17      418.28     21.40 o
  18   8 -13      532.70      555.59     24.19 o
  19   8 -13       55.63       61.36     13.24 o
  20   8 -13      111.70      109.59     14.45 o
  21   8 -13        8.47       -0.56     10.58 o
  22   8 -13        6.61        3.84     11.00 o
  23   8 -13       82.90       75.46     12.90 o
  24   8 -13       36.20       34.32     11.66 o
  25   8 -13       32.90        4.85     15.31 o
  26   8 -13       45.41       52.67     16.62 o
  27   8 -13      150.43      176.19     22.11 o
   1   9 -13      586.27      587.95     31.50 o
   2   9 -13     2603.01     2484.17     58.53 o
   3   9 -13      534.47      489.30     20.26 o
   4   9 -13      668.16      729.56     23.34 o
   5   9 -13      588.88      552.74     21.92 o
   6   9 -13      139.55      152.66     16.47 o
   7   9 -13     1575.41     1456.24     31.99 o
   8   9 -13      251.98      245.98     15.88 o
   9   9 -13       94.37      139.24     13.76 o
  10   9 -13      508.79      534.87     23.33 o
  11   9 -13      190.84      257.89     20.75 o
  12   9 -13      188.19      204.05     24.96 o
  13   9 -13      326.62      335.66     22.89 o
  14   9 -13       11.33        3.44     14.40 o
  15   9 -13        7.47       15.63     13.07 o
  16   9 -13      320.39      301.85     26.00 o
  17   9 -13      333.93      322.32     31.01 o
  18   9 -13      213.38      237.79     19.79 o
  19   9 -13      111.66      107.55     24.45 o
  20   9 -13       27.26       62.11     17.98 o
  21   9 -13      134.35      140.02     24.94 o
  22   9 -13       84.12      119.37     24.08 o
   1  10 -13      211.40      214.17     28.32 o
   2  10 -13      116.44      105.28     24.80 o
   3  10 -13      122.29      133.43     25.71 o
   4  10 -13      594.53      648.89     33.87 o
   5  10 -13      128.96      130.60     20.90 o
   6  10 -13      119.33      155.78     19.58 o
   7  10 -13       68.14       80.26     16.47 o
   8  10 -13      339.42      347.53     24.42 o
   9  10 -13       26.55       41.47     13.19 o
  10  10 -13      124.76      113.57     14.84 o
  11  10 -13      223.99      216.26     17.15 o
  12  10 -13      193.73      201.73     26.85 o
  13  10 -13      299.02      324.10     22.78 o
  14  10 -13      707.53      624.86     51.19 o
   0   0 -12    12570.74    15700.89    183.58 o
   2   0 -12    10082.92     9927.11     97.40 o
   4   0 -12     3814.70     3555.58     43.14 o
   6   0 -12     2125.80     2779.74     27.57 o
   8   0 -12     2575.57     2955.45     57.14 o
  10   0 -12     6548.77     5670.51     65.85 o
  12   0 -12     4577.34     6184.61     94.79 o
  14   0 -12     1210.19     1281.06     25.00 o
  16   0 -12     1948.13     2171.72     68.75 o
  18   0 -12     1208.57     1314.78     54.79 o
  20   0 -12     5618.42     5907.56    199.39 o
  22   0 -12     9536.36     8979.76    118.89 o
  24   0 -12     5411.75     4589.33     69.01 o
  26   0 -12      642.99      651.30     21.31 o
  28   0 -12      658.57      511.13     19.24 o
  30   0 -12      559.43      490.77     27.55 o
  32   0 -12     1204.23     1250.70     27.21 o
  34   0 -12      372.91      319.53     21.81 o
  36   0 -12      336.27      336.12     22.48 o
  38   0 -12       54.71       16.74     19.66 o
  40   0 -12       21.37      -38.20     38.20 o
   0   1 -12     3997.18     4564.69     42.36 o
   1   1 -12     3573.54     3413.15     24.21 o
   2   1 -12     9125.32    10245.20     63.58 o
   3   1 -12     4442.39     4780.43     32.31 o
   4   1 -12     3276.93     3774.17     25.56 o
   5   1 -12      983.76      697.05      7.82 o
   6   1 -12     5025.33     5767.84     36.45 o
   7   1 -12     1202.85      860.23     17.59 o
   8   1 -12     8934.46    10353.20     68.89 o
   9   1 -12     4730.23     5127.59     40.26 o
  10   1 -12     2821.02     2932.46     27.00 o
  11   1 -12      937.94     1045.31     14.21 o
  12   1 -12     1872.79     1854.46     22.18 o
  13   1 -12     2993.84     3537.75     38.45 o
  14   1 -12     1250.66     1164.23     19.68 o
  15   1 -12     8448.33     8164.82     85.24 o
  16   1 -12      974.16     1009.19     20.55 o
  17   1 -12      305.09      304.10     29.26 o
  18   1 -12       34.74       28.76      9.33 o
  19   1 -12      170.68      209.06     15.10 o
  20   1 -12     2325.29     2407.90     35.17 o
  21   1 -12      418.95      344.27     16.48 o
  22   1 -12      380.33      421.50     12.60 o
  23   1 -12     2969.67     2825.73     34.25 o
  24   1 -12     1307.33     1075.31     18.97 o
  25   1 -12      129.62      118.22      8.36 o
  26   1 -12      918.80      864.11     17.28 o
  27   1 -12      403.68      301.69     14.70 o
  28   1 -12      262.88      242.92     10.65 o
  29   1 -12      266.83      236.93     10.47 o
  30   1 -12      438.64      490.99     16.00 o
  31   1 -12      730.07      627.60     17.11 o
  32   1 -12      968.69      934.34     20.21 o
  33   1 -12      341.99      389.97     14.26 o
  34   1 -12      120.38      125.81      9.51 o
  35   1 -12       49.75       53.92      9.70 o
  36   1 -12      231.40      217.89     16.42 o
  37   1 -12      373.02      417.09     20.41 o
  38   1 -12      261.56      258.94     21.03 o
  39   1 -12       38.13       55.22     17.04 o
  40   1 -12       41.65       66.27     15.10 o
  41   1 -12        4.05       11.65     39.60 o
   0   2 -12     5444.52     5609.87     55.77 o
   1   2 -12     8866.55     8255.24     53.11 o
   2   2 -12     5523.99     5661.90     36.68 o
   3   2 -12     2157.93     2444.32     19.34 o
   4   2 -12      956.94     1485.41     13.44 o
   5   2 -12      355.88      373.88      6.07 o
   6   2 -12     3383.08     3848.42     28.46 o
   7   2 -12     7265.59     6749.67     47.36 o
   8   2 -12      560.50      538.82     14.54 o
   9   2 -12      995.25      907.68     12.09 o
  10   2 -12     3280.86     3004.03     24.56 o
  11   2 -12     1047.93     1254.56     16.79 o
  12   2 -12     8384.06     8501.64     71.82 o
  13   2 -12     2078.58     2028.88     23.34 o
  14   2 -12       12.45       21.06      5.74 o
  15   2 -12     2547.05     2253.77     32.36 o
  16   2 -12     2432.42     2606.43     39.70 o
  17   2 -12      255.23      212.49     15.45 o
  18   2 -12      317.02      319.46     20.78 o
  19   2 -12     4600.92     4223.52     47.85 o
  20   2 -12     1898.70     2130.40     29.48 o
  21   2 -12       18.39       27.74      6.60 o
  22   2 -12     3478.36     3144.21     40.37 o
  23   2 -12     1773.33     1700.57     24.81 o
  24   2 -12      724.97      669.11     15.45 o
  25   2 -12     2806.32     2608.23     33.09 o
  26   2 -12       91.58      107.60      8.33 o
  27   2 -12     1536.03     1463.06     22.91 o
  28   2 -12      369.52      350.90     17.70 o
  29   2 -12      221.65      215.80     16.72 o
  30   2 -12      473.55      445.52     23.18 o
  31   2 -12       94.61       76.01      9.31 o
  32   2 -12      785.65      711.55     18.50 o
  33   2 -12      318.88      363.28     14.45 o
  34   2 -12      166.01      174.54     13.93 o
  35   2 -12      325.87      335.63     16.43 o
  36   2 -12       99.37       78.57     10.90 o
  37   2 -12       85.35       74.73     14.13 o
  38   2 -12      586.61      639.16     27.85 o
  39   2 -12      516.31      462.35     25.47 o
  40   2 -12        4.42        3.36     16.63 o
   0   3 -12     3234.57     3847.88     38.75 o
   1   3 -12      248.89      309.27      6.87 o
   2   3 -12     1035.07      878.67     10.95 o
   3   3 -12      416.96      549.25      7.86 o
   4   3 -12     4656.55     4520.83     48.03 o
   5   3 -12     2390.78     2602.13     21.03 o
   6   3 -12     2702.95     3353.41     26.50 o
   7   3 -12     1068.73     1033.34     13.76 o
   8   3 -12     1801.00     1874.88     26.50 o
   9   3 -12     3948.55     3974.69     31.66 o
  10   3 -12     1768.77     1304.19     14.94 o
  11   3 -12     1154.28     1114.68     21.67 o
  12   3 -12      485.10      524.29     13.01 o
  13   3 -12      789.01      681.68     14.17 o
  14   3 -12      222.25      185.47      8.83 o
  15   3 -12     1214.84     1239.45     19.52 o
  16   3 -12      565.45      698.14     19.48 o
  17   3 -12     2885.66     2832.32     38.55 o
  18   3 -12     4922.99     4957.20     55.56 o
  19   3 -12        5.10        9.70      6.28 o
  20   3 -12     9404.29     8926.83    130.92 o
  21   3 -12      845.46      799.15     29.50 o
  22   3 -12       96.28       64.71      7.83 o
  23   3 -12      887.49      805.03     26.89 o
  24   3 -12     1071.90     1125.34     20.69 o
  25   3 -12      369.59      364.77     12.71 o
  26   3 -12      786.61      719.52     16.38 o
  27   3 -12      712.99      634.88     15.71 o
  28   3 -12      366.48      360.59     12.24 o
  29   3 -12      122.04      143.58     11.02 o
  30   3 -12      320.23      288.44     13.92 o
  31   3 -12      387.67      316.72     14.37 o
  32   3 -12      359.79      317.75     14.44 o
  33   3 -12      218.16      184.40     11.62 o
  34   3 -12       78.25       92.64     12.39 o
  35   3 -12      447.49      448.76     19.78 o
  36   3 -12       16.33       19.34     10.65 o
  37   3 -12       75.28       88.82     12.48 o
  38   3 -12       65.67       75.62     13.07 o
  39   3 -12        0.64        7.41     11.76 o
   0   4 -12     3717.77     3479.26     39.22 o
   1   4 -12      355.24      276.88      7.30 o
   2   4 -12     6170.10     6248.03     42.41 o
   3   4 -12      752.54      887.94     11.47 o
   4   4 -12     2027.00     1818.10     18.79 o
   5   4 -12     5238.63     5427.59     40.06 o
   6   4 -12      452.73      382.52      9.35 o
   7   4 -12      770.23      417.83      9.97 o
   8   4 -12      602.07      521.83      9.81 o
   9   4 -12     3029.71     2910.14     37.76 o
  10   4 -12      390.22      422.60     12.62 o
  11   4 -12      487.64      547.33     16.14 o
  12   4 -12     1115.98     1172.01     23.82 o
  13   4 -12     4007.65     4015.49     43.39 o
  14   4 -12      595.91      491.02     18.47 o
  15   4 -12     1150.78     1003.85     19.12 o
  16   4 -12     2600.53     2312.76     30.29 o
  17   4 -12     2510.91     2359.08     51.11 o
  18   4 -12     2472.87     2259.16     30.08 o
  19   4 -12      387.56      308.18     11.89 o
  20   4 -12     1458.27     1440.67     34.47 o
  21   4 -12     2749.86     2592.57     41.66 o
  22   4 -12      307.40      377.04     14.29 o
  23   4 -12      413.51      422.66     14.55 o
  24   4 -12      565.12      491.40     14.83 o
  25   4 -12      922.59      791.99     17.90 o
  26   4 -12      450.24      474.17     14.94 o
  27   4 -12      640.71      734.71     25.16 o
  28   4 -12      302.50      323.37     12.47 o
  29   4 -12      284.85      305.32     17.26 o
  30   4 -12      508.46      478.72     17.49 o
  31   4 -12     1356.34     1371.00     27.14 o
  32   4 -12      287.38      305.27     14.82 o
  33   4 -12      459.41      494.54     17.14 o
  34   4 -12      514.59      529.44     23.77 o
  35   4 -12      357.09      351.96     21.78 o
  36   4 -12      104.24      108.18     14.69 o
  37   4 -12       46.64       40.89     24.57 o
  38   4 -12      165.32      212.57     34.30 o
   0   5 -12     3434.58     3414.69     43.16 o
   1   5 -12      689.38      677.72     11.79 o
   2   5 -12       59.86       59.02      5.62 o
   3   5 -12      571.89      645.37     11.11 o
   4   5 -12      820.47     1031.54     15.57 o
   5   5 -12      122.88      109.53      7.55 o
   6   5 -12     3365.61     3056.37     28.08 o
   7   5 -12     3717.02     3573.53     34.12 o
   8   5 -12     1416.15     1363.11     19.41 o
   9   5 -12     4487.53     3990.46     38.88 o
  10   5 -12       70.73       80.08      6.89 o
  11   5 -12      573.91      492.01     13.35 o
  12   5 -12       19.00       31.94      6.37 o
  13   5 -12      995.03     1045.29     18.46 o
  14   5 -12     1661.50     1612.70     25.41 o
  15   5 -12      949.93      902.83     21.73 o
  16   5 -12     2219.22     2064.09     37.76 o
  17   5 -12     1231.67     1107.61     28.63 o
  18   5 -12      287.65      293.44     12.59 o
  19   5 -12       60.29       93.47     16.42 o
  20   5 -12      898.38      832.02     18.47 o
  21   5 -12       43.23       44.65      8.00 o
  22   5 -12      283.86      276.58     18.55 o
  23   5 -12      466.30      406.80     15.59 o
  24   5 -12       42.33       36.66      8.27 o
  25   5 -12      303.36      269.65     12.81 o
  26   5 -12      721.14      756.20     22.13 o
  27   5 -12     1222.35     1265.09     24.31 o
  28   5 -12      534.45      501.55     16.12 o
  29   5 -12      196.10      207.46     12.52 o
  30   5 -12      152.78      155.80     13.40 o
  31   5 -12     1066.56     1057.04     29.38 o
  32   5 -12      384.68      386.26     17.88 o
  33   5 -12       22.62       35.86     10.22 o
  34   5 -12      154.55      219.25     18.57 o
  35   5 -12       76.97       68.03     21.91 o
  36   5 -12      276.80      383.76    115.02 o
   0   6 -12     1546.20     1694.10     58.07 o
   1   6 -12      393.62      321.57     10.12 o
   2   6 -12      390.71      420.83     11.06 o
   3   6 -12     1611.21     1541.28     19.80 o
   4   6 -12      361.21      418.03     13.40 o
   5   6 -12      255.51      256.16     11.88 o
   6   6 -12      396.28      475.95     19.71 o
   7   6 -12     1167.29     1123.79     20.21 o
   8   6 -12      851.95      868.12     32.30 o
   9   6 -12     1874.59     1624.42     24.66 o
  10   6 -12      812.63      825.23     16.89 o
  11   6 -12      246.78      246.48     11.05 o
  12   6 -12      230.83      263.79     14.02 o
  13   6 -12       97.47       91.97      8.40 o
  14   6 -12      144.47      129.14      9.05 o
  15   6 -12      348.84      324.31     13.96 o
  16   6 -12       65.45       74.54      9.39 o
  17   6 -12      845.16      832.61     19.39 o
  18   6 -12      415.30      410.13     15.42 o
  19   6 -12      345.06      359.01     14.62 o
  20   6 -12      246.43      269.69     13.24 o
  21   6 -12       52.86       68.24     10.19 o
  22   6 -12       25.75       32.79      8.44 o
  23   6 -12      345.87      326.19     14.22 o
  24   6 -12      672.19      675.28     18.33 o
  25   6 -12       94.34       84.23     10.64 o
  26   6 -12      160.77      192.96     13.27 o
  27   6 -12      306.23      346.52     15.30 o
  28   6 -12      227.26      202.85     12.86 o
  29   6 -12      264.25      249.41     14.38 o
  30   6 -12      236.49      261.24     16.95 o
  31   6 -12      934.98      991.75     29.00 o
  32   6 -12      509.79      521.53     21.43 o
  33   6 -12      289.25      300.01     20.91 o
  34   6 -12      257.22      274.23     20.52 o
   0   7 -12      143.36      167.43     12.28 o
   1   7 -12      628.95      574.56     18.10 o
   2   7 -12      430.35      479.21     21.01 o
   3   7 -12     2973.94     3019.18     39.25 o
   4   7 -12      112.59       91.14     10.07 o
   5   7 -12      553.82      564.54     18.53 o
   6   7 -12      102.83      135.52     11.09 o
   7   7 -12     1122.26     1095.84     23.05 o
   8   7 -12      165.24      138.25     11.18 o
   9   7 -12      146.68      146.82     11.53 o
  10   7 -12      598.22      658.33     18.27 o
  11   7 -12      183.65      196.25     13.23 o
  12   7 -12     1031.58     1006.97     23.10 o
  13   7 -12       59.01       57.53      9.64 o
  14   7 -12      246.31      248.28     15.50 o
  15   7 -12      132.82      155.36     13.46 o
  16   7 -12        8.70        4.67      9.58 o
  17   7 -12     1565.11     1446.21     32.61 o
  18   7 -12      657.90      678.36     21.26 o
  19   7 -12        2.04       24.93      9.75 o
  20   7 -12      199.31      190.55     12.91 o
  21   7 -12       32.84       32.31      9.40 o
  22   7 -12      418.30      406.07     17.19 o
  23   7 -12      393.48      382.43     16.22 o
  24   7 -12      484.07      477.65     18.03 o
  25   7 -12      138.92      168.70     12.70 o
  26   7 -12      228.80      291.23     16.56 o
  27   7 -12     2126.32     2221.93     34.20 o
  28   7 -12       97.24      132.32     12.35 o
  29   7 -12      560.17      566.52     20.99 o
  30   7 -12      208.80      207.04     21.12 o
  31   7 -12      521.08      495.59     27.17 o
   0   8 -12     1514.03     1491.94     32.43 o
   1   8 -12      933.44      849.89     21.19 o
   2   8 -12      174.99      192.13     13.99 o
   3   8 -12      120.65      117.08     11.67 o
   4   8 -12     1772.77     1704.49     40.43 o
   5   8 -12     1085.89     1040.56     24.00 o
   6   8 -12       52.07       43.51     10.71 o
   7   8 -12     1134.25     1137.58     50.87 o
   8   8 -12      505.46      521.89     26.32 o
   9   8 -12     1015.68     1050.30     31.17 o
  10   8 -12       31.18       28.66      9.91 o
  11   8 -12       85.30       90.81     11.22 o
  12   8 -12      223.71      260.76     16.11 o
  13   8 -12     1121.52     1140.91     26.92 o
  14   8 -12      559.77      563.09     24.74 o
  15   8 -12      224.99      243.50     18.65 o
  16   8 -12      314.58      314.43     23.97 o
  17   8 -12      452.63      424.27     21.32 o
  18   8 -12       95.42       86.92     15.30 o
  19   8 -12       66.98       84.55     16.69 o
  20   8 -12      701.91      674.92     29.41 o
  21   8 -12      116.38      150.15     14.51 o
  22   8 -12       10.60       -7.50     10.19 o
  23   8 -12      141.47      138.56     14.07 o
  24   8 -12       12.01        9.54     10.52 o
  25   8 -12      190.41      199.77     15.27 o
  26   8 -12       69.07      101.10     17.21 o
  27   8 -12      120.02      131.62     21.12 o
   0   9 -12      264.42      279.11     40.05 o
   1   9 -12       21.08       36.45     16.50 o
   2   9 -12      637.11      627.26     31.36 o
   3   9 -12      496.69      529.55     20.65 o
   4   9 -12      487.88      561.59     21.50 o
   5   9 -12      642.63      640.59     30.19 o
   6   9 -12      167.54      219.11     15.75 o
   7   9 -12       20.23       19.42     10.73 o
   8   9 -12      117.75      120.20     13.31 o
   9   9 -12      642.47      663.51     21.70 o
  10   9 -12      114.47      121.70     13.34 o
  11   9 -12      517.70      511.27     19.83 o
  12   9 -12       63.95       89.01     12.45 o
  13   9 -12      285.16      299.84     20.86 o
  14   9 -12     1087.90     1096.62     36.79 o
  15   9 -12      269.53      265.56     20.60 o
  16   9 -12      117.10      121.28     16.78 o
  17   9 -12       94.15      110.77     16.68 o
  18   9 -12       20.28       29.24     14.10 o
  19   9 -12      238.95      220.03     19.33 o
  20   9 -12      199.34      152.92     21.17 o
  21   9 -12       41.54       61.18     24.69 o
  22   9 -12      521.75      538.29     36.98 o
  23   9 -12       16.43       29.41     18.41 o
   0  10 -12      147.25      105.13     35.11 o
   1  10 -12      541.77      433.84     35.05 o
   2  10 -12      605.02      685.48     39.07 o
   3  10 -12      145.38      177.48     22.76 o
   4  10 -12      190.49      205.18     23.36 o
   5  10 -12      348.27      390.87     25.40 o
   6  10 -12      222.70      206.74     19.51 o
   7  10 -12      507.89      464.79     21.54 o
   8  10 -12      126.16      143.85     15.22 o
   9  10 -12      290.54      325.45     19.01 o
  10  10 -12      464.38      451.84     21.11 o
  11  10 -12      473.88      523.69     22.42 o
  12  10 -12      266.80      318.59     19.88 o
  13  10 -12      577.19      577.89     27.31 o
  14  10 -12       53.05      104.36     22.52 o
  15  10 -12      367.94      451.77     29.52 o
   2   0 -11     3026.27     3127.97     32.36 o
   4   0 -11    22821.88    25621.21    220.25 o
   6   0 -11    14717.67    13751.75    122.51 o
   8   0 -11     2361.86     2837.87     45.07 o
  10   0 -11    12478.91    12737.15    152.04 o
  12   0 -11     2002.61     1756.13     40.35 o
  14   0 -11     1258.22     2236.90     31.47 o
  16   0 -11       17.56       12.87      6.48 o
  18   0 -11     5955.95     5839.85    150.21 o
  20   0 -11      482.52      384.61     44.93 o
  22   0 -11      931.77      921.71     23.61 o
  24   0 -11      155.50      233.71     14.07 o
  26   0 -11      375.76      357.95     16.36 o
  28   0 -11      677.45      649.05     20.69 o
  30   0 -11     8822.15     8190.42    109.64 o
  32   0 -11      333.49      425.77     22.63 o
  34   0 -11     1130.47     1029.40     33.86 o
  36   0 -11      934.14      932.36     29.99 o
  38   0 -11      357.80      421.68     34.56 o
  40   0 -11     1937.41     2018.86     92.87 o
   1   1 -11     2587.97     3299.35     23.32 o
   2   1 -11     1669.72     1354.55     11.83 o
   3   1 -11     1062.04      520.54      8.68 o
   4   1 -11     3997.53     4265.37     28.10 o
   5   1 -11     1155.90     1633.26     15.73 o
   6   1 -11     5858.31     6424.34     42.63 o
   7   1 -11     1539.26     1615.05     13.55 o
   8   1 -11     2331.84     2510.09     21.16 o
   9   1 -11     1624.19     1900.08     35.91 o
  10   1 -11     2694.68     2850.88     27.52 o
  11   1 -11     1495.90     1559.84     17.19 o
  12   1 -11     4749.87     5682.77     51.13 o
  13   1 -11      794.07      765.18     16.67 o
  14   1 -11     8014.13     8609.44     84.69 o
  15   1 -11      965.96      988.70     19.95 o
  16   1 -11     1865.75     2116.02     28.78 o
  17   1 -11      152.48      138.87     11.65 o
  18   1 -11     2361.59     2452.79     65.91 o
  19   1 -11     2163.72     2132.99     78.99 o
  20   1 -11     2494.89     2585.32     43.03 o
  21   1 -11     2473.75     2480.28     30.22 o
  22   1 -11     1773.40     1695.40     23.64 o
  23   1 -11     2564.71     2223.62     28.40 o
  24   1 -11     3046.85     2617.13     31.96 o
  25   1 -11      398.28      361.19     13.20 o
  26   1 -11     2315.95     1884.17     25.99 o
  27   1 -11      633.21      584.94     13.92 o
  28   1 -11       23.93       36.57      5.63 o
  29   1 -11      721.20      728.13     18.50 o
  30   1 -11       53.67       45.43      7.93 o
  31   1 -11      318.29      340.41     13.29 o
  32   1 -11      424.97      356.11     13.36 o
  33   1 -11       20.01       28.72      7.58 o
  34   1 -11      966.09      870.53     20.97 o
  35   1 -11       65.94      102.09     12.77 o
  36   1 -11      241.94      272.88     19.67 o
  37   1 -11     1032.25     1081.89     27.92 o
  38   1 -11      263.63      264.18     16.65 o
  39   1 -11       78.01       75.12     16.62 o
  40   1 -11      157.77      210.36     24.62 o
  41   1 -11      524.51      599.08    131.23 o
   1   2 -11     1129.31     1487.08     16.37 o
   2   2 -11     5222.19     5235.83     34.02 o
   3   2 -11     3122.17     2614.42     20.08 o
   4   2 -11    22044.19    24254.51    145.63 o
   5   2 -11     2730.90     2626.98     19.17 o
   6   2 -11     1225.63     1108.85     11.85 o
   7   2 -11     2840.48     3176.53     25.16 o
   8   2 -11     9032.58     8935.24     58.41 o
   9   2 -11      113.54      160.81      6.31 o
  10   2 -11      248.82      364.03     10.10 o
  11   2 -11     4963.68     4739.56     42.84 o
  12   2 -11      698.34     1091.04     13.85 o
  13   2 -11     1356.97     1041.01     16.38 o
  14   2 -11     1921.52     1927.59     38.15 o
  15   2 -11      924.77     1011.76     24.93 o
  16   2 -11     2486.94     2244.00     36.21 o
  17   2 -11      759.93      807.12     20.26 o
  18   2 -11       54.52       60.40     10.13 o
  19   2 -11      369.54      338.08     12.55 o
  20   2 -11      857.74      843.05     16.74 o
  21   2 -11     4762.59     4191.54     48.57 o
  22   2 -11      192.98      191.20      9.30 o
  23   2 -11     3337.87     3164.40     36.76 o
  24   2 -11      323.42      271.79     10.69 o
  25   2 -11      210.88      225.87     10.02 o
  26   2 -11       54.71       41.17      7.59 o
  27   2 -11      895.32      709.32     13.60 o
  28   2 -11      999.39      922.40     25.83 o
  29   2 -11      744.51      753.79     26.89 o
  30   2 -11      361.75      324.40     13.67 o
  31   2 -11       87.76      123.12      9.73 o
  32   2 -11       31.70       27.30      7.73 o
  33   2 -11      538.16      484.81     14.73 o
  34   2 -11      302.30      279.90     14.87 o
  35   2 -11        9.69        5.55      8.53 o
  36   2 -11       24.89       18.71      9.98 o
  37   2 -11       51.17       68.65     12.79 o
  38   2 -11       49.31       59.84     12.90 o
  39   2 -11      523.88      434.74     21.40 o
  40   2 -11        6.73       16.48     16.61 o
  41   2 -11      143.90      147.63     24.84 o
   1   3 -11      388.05      334.57      8.16 o
   2   3 -11     8762.65     8576.05     53.83 o
   3   3 -11     1357.13     1749.54     18.77 o
   4   3 -11      389.47      444.58     10.66 o
   5   3 -11      580.99      672.70      9.28 o
   6   3 -11     1079.66      914.25     12.83 o
   7   3 -11      994.58     1153.43     12.62 o
   8   3 -11       58.51       83.01      4.33 o
   9   3 -11     1319.33     1440.78     14.59 o
  10   3 -11     2061.78     2304.42     29.17 o
  11   3 -11      480.07      403.93      8.32 o
  12   3 -11      161.96      146.95      7.25 o
  13   3 -11      674.47      504.33     14.18 o
  14   3 -11       31.91       22.77      6.77 o
  15   3 -11      608.36      739.74     21.14 o
  16   3 -11      415.28      439.78     17.51 o
  17   3 -11     1946.97     1986.03     35.11 o
  18   3 -11      531.96      539.22     16.42 o
  19   3 -11      622.73      543.98     14.37 o
  20   3 -11     1004.76     1006.40     22.97 o
  21   3 -11     1921.72     1824.94     40.65 o
  22   3 -11      310.77      308.59     11.53 o
  23   3 -11      313.62      248.75     10.76 o
  24   3 -11      135.70      137.07      8.81 o
  25   3 -11       87.10       43.03      6.81 o
  26   3 -11      142.15      154.18     10.75 o
  27   3 -11        1.19        5.42      5.96 o
  28   3 -11      386.38      389.29     14.85 o
  29   3 -11      430.90      462.48     19.24 o
  30   3 -11     1912.91     1886.26     30.53 o
  31   3 -11     1041.32     1047.57     21.84 o
  32   3 -11     2069.86     2026.77     31.70 o
  33   3 -11      155.25      139.61     13.04 o
  34   3 -11       54.35       49.39     11.10 o
  35   3 -11      379.47      357.53     23.79 o
  36   3 -11      238.97      264.88     30.15 o
  37   3 -11      139.28      122.70     12.69 o
  38   3 -11      131.75      156.76     13.12 o
  39   3 -11       44.16       17.66      9.78 o
  40   3 -11      179.18      230.68     52.28 o
   1   4 -11     3607.37     3349.24     23.85 o
   2   4 -11      777.80      858.19     10.73 o
   3   4 -11     1594.14     1256.37     13.18 o
   4   4 -11      995.26     1079.12     14.09 o
   5   4 -11     2437.23     2369.64     20.99 o
   6   4 -11     1388.56     1453.32     16.28 o
   7   4 -11     2559.78     2325.76     21.95 o
   8   4 -11      399.32      569.37     12.98 o
   9   4 -11     5467.74     5219.31     43.07 o
  10   4 -11     3211.27     3225.84     36.23 o
  11   4 -11     4132.67     3853.82     38.78 o
  12   4 -11      755.82      639.20     26.67 o
  13   4 -11     5154.21     4867.72     56.42 o
  14   4 -11     1430.51     1210.47     21.42 o
  15   4 -11      920.67      871.78     17.28 o
  16   4 -11      537.60      500.67     16.07 o
  17   4 -11     1628.36     1514.16     23.28 o
  18   4 -11     1249.73     1120.00     24.01 o
  19   4 -11      549.05      539.59     19.14 o
  20   4 -11     1592.27     1357.21     28.13 o
  21   4 -11     2253.17     2139.92     45.09 o
  22   4 -11      407.89      345.74     23.31 o
  23   4 -11      538.00      459.48     19.95 o
  24   4 -11     1369.90     1476.62     24.04 o
  25   4 -11     1300.45     1308.14     28.66 o
  26   4 -11     2065.30     1804.20     27.01 o
  27   4 -11      106.18      119.31      8.81 o
  28   4 -11      289.72      284.01     14.01 o
  29   4 -11      879.73      837.29     20.94 o
  30   4 -11      328.31      327.55     23.54 o
  31   4 -11        6.04        7.39      8.19 o
  32   4 -11      107.48      116.45     10.37 o
  33   4 -11      132.13       96.96     13.93 o
  34   4 -11       89.61       94.36     13.91 o
  35   4 -11      239.41      187.68     16.22 o
  36   4 -11      513.23      500.15     22.73 o
  37   4 -11       62.94       63.05     15.34 o
  38   4 -11      113.96      124.78     28.70 o
   1   5 -11      198.18      247.48      7.64 o
   2   5 -11     1026.39      971.49     12.60 o
   3   5 -11     2876.68     2605.76     24.49 o
   4   5 -11      911.35      853.14     12.95 o
   5   5 -11      967.24      916.95     13.05 o
   6   5 -11      309.25      383.38     10.85 o
   7   5 -11      741.87      693.76     12.35 o
   8   5 -11     2020.73     1772.75     28.13 o
   9   5 -11      168.94      289.37     10.04 o
  10   5 -11      900.83      940.31     17.02 o
  11   5 -11     2498.59     2610.34     38.03 o
  12   5 -11      433.56      479.37     12.83 o
  13   5 -11     1145.41     1099.11     18.07 o
  14   5 -11     2640.39     2370.35     47.92 o
  15   5 -11      860.45      799.62     20.21 o
  16   5 -11     1151.12      962.85     19.47 o
  17   5 -11     1007.66      983.33     27.85 o
  18   5 -11       71.43       73.03      8.45 o
  19   5 -11     3532.55     3313.75     43.22 o
  20   5 -11       89.81      103.10      9.14 o
  21   5 -11      725.00      674.26     16.99 o
  22   5 -11      638.69      592.02     17.35 o
  23   5 -11     1515.18     1396.68     24.41 o
  24   5 -11      114.74      160.77     10.72 o
  25   5 -11      382.91      438.63     17.00 o
  26   5 -11       20.97       32.59      8.00 o
  27   5 -11     1383.38     1351.07     24.82 o
  28   5 -11       77.44       57.58      8.30 o
  29   5 -11      349.92      312.74     18.42 o
  30   5 -11      514.44      559.78     25.62 o
  31   5 -11      535.75      521.05     19.43 o
  32   5 -11      201.76      216.74     13.93 o
  33   5 -11       69.41      107.04     12.73 o
  34   5 -11     1128.61      988.55     48.28 o
  35   5 -11      417.68      518.39     24.52 o
  36   5 -11      315.81      291.39     65.43 o
  37   5 -11      199.53      217.01     62.96 o
   1   6 -11      357.18      449.44     12.48 o
   2   6 -11      166.78      117.69      9.89 o
   3   6 -11      410.77      435.69     14.55 o
   4   6 -11      667.89      789.10     15.08 o
   5   6 -11      101.62       99.75      8.10 o
   6   6 -11     1506.11     1506.84     23.73 o
   7   6 -11     1666.08     1720.74     26.97 o
   8   6 -11      216.13      223.55      9.84 o
   9   6 -11     5421.23     5473.35     50.87 o
  10   6 -11     1321.74     1283.45     19.54 o
  11   6 -11      358.95      365.64     15.20 o
  12   6 -11      731.52      650.40     15.51 o
  13   6 -11     2914.67     2661.84     32.39 o
  14   6 -11      413.29      413.63     13.85 o
  15   6 -11       37.64       29.24      8.51 o
  16   6 -11     1425.99     1428.96     25.33 o
  17   6 -11      173.54      127.60     10.29 o
  18   6 -11      212.23      172.35     11.29 o
  19   6 -11       22.51       23.49      7.91 o
  20   6 -11       66.72       69.45      9.37 o
  21   6 -11     1455.59     1381.65     33.82 o
  22   6 -11      234.10      230.08     12.39 o
  23   6 -11      531.10      497.82     16.29 o
  24   6 -11      274.47      272.87     13.32 o
  25   6 -11       42.08       44.49     12.69 o
  26   6 -11      413.36      386.47     15.73 o
  27   6 -11      493.55      532.26     23.43 o
  28   6 -11       24.20       17.32      8.16 o
  29   6 -11      842.24      748.12     19.06 o
  30   6 -11      519.34      534.23     21.45 o
  31   6 -11       19.40       11.22     11.52 o
  32   6 -11       59.91       36.47     11.17 o
  33   6 -11      122.11      152.96     15.93 o
  34   6 -11      930.28      820.84     72.27 o
  35   6 -11      204.91      193.22     47.11 o
   1   7 -11      235.13      267.56      9.97 o
   2   7 -11      323.98      351.47     14.04 o
   3   7 -11     2817.51     2848.93     48.09 o
   4   7 -11      566.51      606.39     22.93 o
   5   7 -11      111.84      142.29     11.12 o
   6   7 -11      496.38      487.91     16.55 o
   7   7 -11      555.77      541.06     17.40 o
   8   7 -11      235.86      205.00     12.27 o
   9   7 -11      980.79      919.72     38.91 o
  10   7 -11      605.92      625.86     21.48 o
  11   7 -11      438.76      372.14     24.10 o
  12   7 -11      223.86      213.65     12.60 o
  13   7 -11      851.09      854.79     27.29 o
  14   7 -11      374.65      348.78     14.58 o
  15   7 -11      728.04      694.89     21.69 o
  16   7 -11      222.56      205.54     14.42 o
  17   7 -11      175.99      147.69     12.85 o
  18   7 -11      167.71      191.80     12.74 o
  19   7 -11      463.36      438.68     16.80 o
  20   7 -11      139.11      125.59     11.38 o
  21   7 -11      411.23      351.95     15.55 o
  22   7 -11       40.63       43.44      9.89 o
  23   7 -11      491.99      436.29     16.92 o
  24   7 -11       22.84       37.40      9.55 o
  25   7 -11      195.56      265.88     16.43 o
  26   7 -11       56.38       52.87      9.92 o
  27   7 -11      126.84      125.87     14.62 o
  28   7 -11      341.47      322.24     17.98 o
  29   7 -11      141.09      188.35     12.58 o
  30   7 -11     1884.90     1710.11     41.39 o
  31   7 -11      172.38      198.45     19.75 o
  32   7 -11      156.83      181.51     20.89 o
   1   8 -11      319.34      320.64     14.96 o
   2   8 -11      644.38      618.83     23.22 o
   3   8 -11      533.18      549.65     18.49 o
   4   8 -11     1230.62     1221.65     25.86 o
   5   8 -11      137.06      145.40     12.41 o
   6   8 -11      197.66      225.78     16.95 o
   7   8 -11      344.46      314.19     15.55 o
   8   8 -11       83.91       66.58     10.58 o
   9   8 -11      652.67      668.99     20.09 o
  10   8 -11      593.32      580.15     20.88 o
  11   8 -11      927.43      940.70     22.77 o
  12   8 -11      887.95      868.15     32.69 o
  13   8 -11       59.87       53.69     11.34 o
  14   8 -11      207.76      219.81     17.85 o
  15   8 -11        9.37       24.80     18.02 o
  16   8 -11      825.77      849.32     26.65 o
  17   8 -11      267.26      274.56     18.03 o
  18   8 -11     1110.52     1080.77     31.35 o
  19   8 -11     2944.56     3111.07     49.37 o
  20   8 -11      208.30      173.18     15.16 o
  21   8 -11      407.57      433.10     20.25 o
  22   8 -11       18.01       26.36     11.03 o
  23   8 -11       49.03       76.73     12.35 o
  24   8 -11      175.70      176.11     16.24 o
  25   8 -11      232.04      192.87     15.12 o
  26   8 -11      318.55      347.10     19.65 o
  27   8 -11      127.72      127.75     18.90 o
  28   8 -11        6.08       44.76     17.87 o
   1   9 -11     1745.23     1595.96     45.75 o
   2   9 -11      309.23      324.53     22.54 o
   3   9 -11      547.82      535.18     20.71 o
   4   9 -11      417.01      382.55     24.46 o
   5   9 -11      515.57      555.14     23.99 o
   6   9 -11     1317.33     1279.79     27.80 o
   7   9 -11       39.53       47.18     13.22 o
   8   9 -11      155.84      177.42     14.00 o
   9   9 -11      132.49      120.13     12.97 o
  10   9 -11       14.74       31.63     11.13 o
  11   9 -11       40.96       36.56     11.29 o
  12   9 -11        7.69       39.14     12.10 o
  13   9 -11      570.56      585.50     26.51 o
  14   9 -11      710.83      719.40     28.60 o
  15   9 -11      175.40      206.10     18.88 o
  16   9 -11      107.74       88.93     15.68 o
  17   9 -11      162.16      161.69     20.62 o
  18   9 -11      239.46      249.14     19.87 o
  19   9 -11      134.94      145.42     17.15 o
  20   9 -11      616.66      654.00     27.26 o
  21   9 -11       75.39       63.56     16.41 o
  22   9 -11       89.04       63.88     18.76 o
  23   9 -11      189.37      192.12     23.49 o
   1  10 -11      194.63      129.43     25.90 o
   2  10 -11      245.32      240.64     30.05 o
   3  10 -11      397.67      411.95     28.62 o
   4  10 -11      120.26      150.86     27.62 o
   5  10 -11      929.07      924.86     33.67 o
   6  10 -11      731.47      860.65     25.78 o
   7  10 -11     1481.32     1499.38     38.57 o
   8  10 -11      237.26      299.18     18.56 o
   9  10 -11      245.90      276.31     18.12 o
  10  10 -11       85.39       67.93     15.09 o
  11  10 -11      171.00      154.80     14.54 o
  12  10 -11       89.45       83.05     15.26 o
  13  10 -11       15.93       10.34     14.53 o
  14  10 -11      184.02      228.76     23.75 o
  15  10 -11      183.20      155.48     21.75 o
  16  10 -11      359.42      395.17     28.61 o
   0   0 -10    49903.82    54995.92    869.85 o
   2   0 -10      645.47      785.06     16.87 o
   4   0 -10     3208.61     3259.30     44.84 o
   6   0 -10     1341.60     1005.90     14.83 o
   8   0 -10    17871.30    19011.30    179.37 o
  10   0 -10       35.94       51.32      5.90 o
  12   0 -10    32971.01    34349.99    346.98 o
  14   0 -10     1286.21     1461.17     20.43 o
  16   0 -10     2442.96     2691.72     39.18 o
  18   0 -10     1353.47     1457.64     47.74 o
  20   0 -10      791.19      632.57     51.08 o
  22   0 -10     3265.23     3329.27     45.26 o
  24   0 -10     2419.56     2433.61     41.92 o
  26   0 -10     1215.93     1135.91     26.01 o
  28   0 -10      390.14      340.30     15.35 o
  30   0 -10      996.65      821.10     20.39 o
  32   0 -10      304.34      323.18     20.20 o
  34   0 -10      121.62      150.65     21.40 o
  36   0 -10     1218.89     1271.25     50.35 o
  38   0 -10      420.09      471.03     35.26 o
  40   0 -10       35.03       94.22     53.09 o
  42   0 -10      244.98      290.47     66.95 o
   0   1 -10     9437.04     9317.80    103.91 o
   1   1 -10     1513.28     1788.06     18.84 o
   2   1 -10     1574.55     1770.91     22.89 o
   3   1 -10     2733.96     3302.82     23.80 o
   4   1 -10      398.26      296.85      6.12 o
   5   1 -10     4122.93     3940.57     27.82 o
   6   1 -10     1295.26     1701.63     14.78 o
   7   1 -10     2017.90     1411.71     13.01 o
   8   1 -10     1713.67     1812.91     17.34 o
   9   1 -10      617.84      988.42     12.90 o
  10   1 -10     1640.69     1694.09     20.34 o
  11   1 -10     1261.83     1499.78     15.28 o
  12   1 -10     3483.82     3308.89     29.34 o
  13   1 -10      992.02      918.23     23.86 o
  14   1 -10    20383.34    24283.68    216.69 o
  15   1 -10     1628.56     1714.59     18.68 o
  16   1 -10     5364.77     5539.67     74.37 o
  17   1 -10     8323.68     8605.38    125.54 o
  18   1 -10     1346.82     1406.28     46.09 o
  19   1 -10      324.99      255.14     15.94 o
  20   1 -10     1941.66     2143.77     42.45 o
  21   1 -10      642.35      694.95     24.04 o
  22   1 -10     3289.35     3001.62     31.54 o
  23   1 -10      490.16      485.18     14.13 o
  24   1 -10     1253.36     1149.94     17.01 o
  25   1 -10      345.95      310.46     13.79 o
  26   1 -10       27.43       62.26      5.86 o
  27   1 -10     2173.13     2119.77     26.57 o
  28   1 -10     1250.29     1160.85     22.43 o
  29   1 -10      526.83      531.63     16.40 o
  30   1 -10      313.67      349.50     14.65 o
  31   1 -10       83.06      116.30      9.00 o
  32   1 -10      314.18      282.33     11.37 o
  33   1 -10      222.09      238.42     12.05 o
  34   1 -10        8.82        6.41     12.08 o
  35   1 -10      293.66      260.03     17.98 o
  36   1 -10      193.28      206.42     14.94 o
  37   1 -10       37.83       36.70     10.80 o
  38   1 -10      224.33      293.94     16.09 o
  39   1 -10       16.60       -2.70     13.15 o
  40   1 -10       26.96       78.24     24.27 o
  41   1 -10      328.80      375.06     50.79 o
   0   2 -10     2386.86     2454.86     28.30 o
   1   2 -10     3803.11     4385.84     30.24 o
   2   2 -10    13197.21    13643.83     80.78 o
   3   2 -10    10012.18    10882.58     67.86 o
   4   2 -10     5101.33     5234.41     34.99 o
   5   2 -10     4279.14     3524.44     28.79 o
   6   2 -10     3744.63     4134.02     57.34 o
   7   2 -10     1150.93     1186.13     17.34 o
   8   2 -10      313.04      328.90     13.64 o
   9   2 -10     4783.12     4261.97     32.92 o
  10   2 -10     3635.77     3245.09     29.98 o
  11   2 -10     8169.31     8076.83     61.76 o
  12   2 -10     2522.77     3005.59     25.67 o
  13   2 -10      952.18     1171.64     13.39 o
  14   2 -10     5457.79     5347.52     45.40 o
  15   2 -10      231.00      254.01      9.67 o
  16   2 -10      687.65      566.10     17.52 o
  17   2 -10      172.19      195.93     14.39 o
  18   2 -10     1030.73      960.79     36.42 o
  19   2 -10      485.02      461.33     17.50 o
  20   2 -10      277.47      297.57      9.71 o
  21   2 -10     2057.62     2124.39     25.13 o
  22   2 -10      778.34      797.26     23.15 o
  23   2 -10     1282.63     1114.37     17.04 o
  24   2 -10     1218.07     1001.58     17.83 o
  25   2 -10      899.85      893.60     14.85 o
  26   2 -10      974.92      947.30     16.13 o
  27   2 -10     1446.74     1279.59     22.74 o
  28   2 -10      125.67      131.89      9.47 o
  29   2 -10       90.15      117.24      9.14 o
  30   2 -10      114.57      111.54      9.56 o
  31   2 -10      354.41      376.77     15.66 o
  32   2 -10      144.30      149.35     18.94 o
  33   2 -10      339.50      320.87     15.09 o
  34   2 -10      138.89      167.89     23.61 o
  35   2 -10      901.79      836.95     21.79 o
  36   2 -10      423.27      402.13     29.94 o
  37   2 -10     1611.15     1470.34     33.57 o
  38   2 -10       34.14       62.09     12.40 o
  39   2 -10      161.13      170.76     15.19 o
  40   2 -10      137.43      116.38     14.89 o
  41   2 -10        9.81       35.75     22.00 o
   0   3 -10    10405.03    11392.15     97.55 o
   1   3 -10      747.69      783.74     12.70 o
   2   3 -10     1468.64     1530.22     23.58 o
   3   3 -10     1490.49     1608.73     18.73 o
   4   3 -10     1528.84     1618.81     15.96 o
   5   3 -10     2584.28     2794.12     22.00 o
   6   3 -10     4219.38     3514.01     27.14 o
   7   3 -10     1138.26     1080.88     15.26 o
   8   3 -10     1432.38     2034.04     31.55 o
   9   3 -10     1904.72     1832.64     16.99 o
  10   3 -10     1873.99     2431.92     28.40 o
  11   3 -10     3646.40     3842.64     30.69 o
  12   3 -10     1036.60     1047.02     15.35 o
  13   3 -10      577.82      701.86     14.06 o
  14   3 -10     1063.25      961.75     18.04 o
  15   3 -10     2324.14     2617.12     54.12 o
  16   3 -10     6513.93     6539.40     82.86 o
  17   3 -10       56.56      120.14     10.76 o
  18   3 -10      288.03      321.98     16.58 o
  19   3 -10     1058.76     1088.85     44.06 o
  20   3 -10     5250.07     5251.28     56.87 o
  21   3 -10      352.38      356.40     19.34 o
  22   3 -10      626.46      617.75     14.34 o
  23   3 -10      237.07      165.35      8.91 o
  24   3 -10      607.13      544.17     13.62 o
  25   3 -10      384.24      412.49     11.05 o
  26   3 -10     1374.40     1242.59     18.11 o
  27   3 -10      128.46      108.67      9.36 o
  28   3 -10      923.58      908.85     20.31 o
  29   3 -10       14.99        0.63      8.45 o
  30   3 -10       30.06       18.03      7.45 o
  31   3 -10       32.98       14.47      7.20 o
  32   3 -10      854.44      939.94     24.13 o
  33   3 -10      523.38      564.74     34.03 o
  34   3 -10      104.29      101.55     11.92 o
  35   3 -10      399.94      438.40     18.51 o
  36   3 -10       16.08        3.44      9.44 o
  37   3 -10       87.72      100.58     13.54 o
  38   3 -10      900.65      916.19     23.80 o
  39   3 -10       15.45       25.94     13.54 o
  40   3 -10      117.97       73.51     44.32 o
   0   4 -10     2453.65     2919.49     30.16 o
   1   4 -10     4617.57     4131.45     31.73 o
   2   4 -10     6542.84     7209.99     45.90 o
   3   4 -10       51.98       45.19      4.32 o
   4   4 -10      793.34      863.39     10.37 o
   5   4 -10     4379.17     4348.16     31.19 o
   6   4 -10      293.17      256.42      8.52 o
   7   4 -10      838.70      738.64     10.98 o
   8   4 -10      455.97      488.77      9.26 o
   9   4 -10      736.29      599.83     10.12 o
  10   4 -10     1018.84      948.69     14.56 o
  11   4 -10     2571.14     2662.62     34.97 o
  12   4 -10      718.04      738.44     13.47 o
  13   4 -10       62.03       45.48      6.67 o
  14   4 -10     1342.96     1324.05     22.97 o
  15   4 -10     1762.98     1470.14     22.31 o
  16   4 -10     1601.69     1470.07     22.36 o
  17   4 -10     1355.11     1430.49     24.18 o
  18   4 -10     1621.22     1489.70     30.13 o
  19   4 -10     2090.80     2165.62     28.61 o
  20   4 -10     1677.71     1660.88     26.29 o
  21   4 -10     1168.61      986.90     19.70 o
  22   4 -10      933.71      873.50     17.74 o
  23   4 -10      628.08      547.11     15.05 o
  24   4 -10      354.46      381.60     12.87 o
  25   4 -10      271.07      228.44     10.60 o
  26   4 -10      770.74      643.23     19.26 o
  27   4 -10      155.92      144.32      8.32 o
  28   4 -10      417.53      429.82     19.10 o
  29   4 -10      260.37      243.29     18.33 o
  30   4 -10      186.78      180.77     11.63 o
  31   4 -10      287.21      300.13     13.71 o
  32   4 -10      160.86      216.36     15.58 o
  33   4 -10       58.62       69.07     12.45 o
  34   4 -10      241.05      241.17     16.96 o
  35   4 -10      179.75      179.95     15.90 o
  36   4 -10      493.36      396.67     28.99 o
  37   4 -10       62.15       73.38     12.95 o
  38   4 -10      405.90      350.76     21.18 o
  39   4 -10      173.35      139.06     42.64 o
   0   5 -10     3494.80     3758.60     45.66 o
   1   5 -10      889.94     1059.83     16.16 o
   2   5 -10      335.19      385.60      8.30 o
   3   5 -10      156.70      204.57      8.75 o
   4   5 -10      431.39      484.38      9.91 o
   5   5 -10     1469.31     1271.87     20.13 o
   6   5 -10     1260.40     1316.28     16.89 o
   7   5 -10      191.27      258.35      9.71 o
   8   5 -10      441.97      458.91     10.99 o
   9   5 -10       68.41       51.40      5.79 o
  10   5 -10     3609.32     3194.43     38.40 o
  11   5 -10      384.22      275.03     11.78 o
  12   5 -10     5093.79     4542.69     45.38 o
  13   5 -10      781.70      857.05     15.83 o
  14   5 -10     1599.03     1546.96     24.49 o
  15   5 -10      178.99      159.90      9.97 o
  16   5 -10      353.19      408.82     13.75 o
  17   5 -10     1478.07     1327.19     22.38 o
  18   5 -10      648.25      701.85     21.37 o
  19   5 -10      111.39      116.63      9.24 o
  20   5 -10      475.30      407.33     13.64 o
  21   5 -10     2151.92     2045.89     29.07 o
  22   5 -10      988.47      935.50     19.47 o
  23   5 -10      740.89      726.26     18.63 o
  24   5 -10      278.08      299.96     18.03 o
  25   5 -10       29.67       28.43      7.54 o
  26   5 -10      179.62      200.81     11.63 o
  27   5 -10      515.45      532.11     15.54 o
  28   5 -10       54.10       50.00      9.92 o
  29   5 -10      257.42      278.16     15.36 o
  30   5 -10       23.49       19.62      9.22 o
  31   5 -10      686.55      582.54     25.36 o
  32   5 -10      537.87      491.79     17.89 o
  33   5 -10      209.80      216.18     20.41 o
  34   5 -10       77.34      105.92     15.23 o
  35   5 -10      468.69      474.01     23.95 o
  36   5 -10      885.00      902.11     38.04 o
  37   5 -10     1212.88     1303.64    104.13 o
   0   6 -10     3363.92     3132.46     62.78 o
   1   6 -10     2008.70     1990.97     33.21 o
   2   6 -10     2360.61     2319.70     25.67 o
   3   6 -10      470.95      431.81     10.60 o
   4   6 -10      677.72      663.14     11.89 o
   5   6 -10     1390.85     1507.62     21.20 o
   6   6 -10     2010.93     1834.18     23.54 o
   7   6 -10     7157.54     6526.81     58.26 o
   8   6 -10      260.30      312.91     10.89 o
   9   6 -10     4381.50     4239.77     41.67 o
  10   6 -10      751.30      720.98     14.76 o
  11   6 -10      167.72      176.39     11.90 o
  12   6 -10        9.70        8.23      6.78 o
  13   6 -10       99.38       80.32      7.94 o
  14   6 -10      579.88      599.48     14.73 o
  15   6 -10     3700.68     3492.82     42.88 o
  16   6 -10     1037.08     1041.30     21.11 o
  17   6 -10     1562.63     1559.98     26.13 o
  18   6 -10     1300.66     1249.14     23.20 o
  19   6 -10      440.44      481.54     16.00 o
  20   6 -10      455.86      450.52     15.36 o
  21   6 -10     1288.61     1263.70     27.84 o
  22   6 -10      764.70      700.34     19.70 o
  23   6 -10      199.77      194.17     11.56 o
  24   6 -10        0.95        6.13     10.24 o
  25   6 -10      303.84      304.20     14.36 o
  26   6 -10      335.74      341.99     14.72 o
  27   6 -10      328.96      354.89     15.64 o
  28   6 -10      456.40      491.23     15.98 o
  29   6 -10      209.57      220.04     19.52 o
  30   6 -10      225.95      247.50     15.76 o
  31   6 -10     1151.71     1174.41     27.94 o
  32   6 -10      439.78      482.89     19.50 o
  33   6 -10      236.75      252.76     17.50 o
  34   6 -10       12.11        4.97     20.64 o
  35   6 -10       10.35       41.30     26.77 o
   0   7 -10     6095.82     5986.47     80.07 o
   1   7 -10      697.31      646.67     19.31 o
   2   7 -10     1970.09     1954.09     23.63 o
   3   7 -10      413.04      358.41     13.40 o
   4   7 -10      226.81      246.06     15.22 o
   5   7 -10     1886.45     1762.45     42.41 o
   6   7 -10      449.44      418.96     15.85 o
   7   7 -10      655.83      589.62     17.54 o
   8   7 -10       30.75       42.25      8.92 o
   9   7 -10      871.72      819.50     27.58 o
  10   7 -10      208.02      227.15     12.13 o
  11   7 -10       21.33       31.69      8.88 o
  12   7 -10      445.44      436.11     21.71 o
  13   7 -10      230.30      235.23     12.79 o
  14   7 -10       75.03       79.37      9.76 o
  15   7 -10     1070.42     1133.04     24.64 o
  16   7 -10       94.10       97.18     10.60 o
  17   7 -10      452.85      437.90     22.46 o
  18   7 -10      254.51      272.47     13.98 o
  19   7 -10      479.64      447.57     16.82 o
  20   7 -10      269.92      287.52     14.30 o
  21   7 -10      871.05      832.08     20.51 o
  22   7 -10      137.23      161.44     11.80 o
  23   7 -10      315.35      295.23     14.46 o
  24   7 -10      337.20      315.48     14.67 o
  25   7 -10       34.30       35.97      9.18 o
  26   7 -10      255.17      278.57     14.08 o
  27   7 -10      378.67      370.06     15.39 o
  28   7 -10      355.46      353.71     15.74 o
  29   7 -10      250.53      294.33     14.10 o
  30   7 -10      152.15      178.85     15.75 o
  31   7 -10      713.69      774.71     43.95 o
  32   7 -10        1.58        0.07     12.95 o
   0   8 -10     1033.58     1092.31     45.96 o
   1   8 -10       20.53       33.83      8.69 o
   2   8 -10      869.91      836.14     21.11 o
   3   8 -10      364.57      414.77     21.95 o
   4   8 -10      461.51      514.01     30.21 o
   5   8 -10      284.19      287.18     14.91 o
   6   8 -10      198.99      206.12     13.47 o
   7   8 -10      953.66      957.62     23.17 o
   8   8 -10       31.28       47.27     11.11 o
   9   8 -10     1419.47     1347.74     39.32 o
  10   8 -10     1107.86     1078.82     24.09 o
  11   8 -10      412.47      403.69     16.89 o
  12   8 -10      498.36      491.71     19.57 o
  13   8 -10      276.31      239.35     19.36 o
  14   8 -10      469.69      499.41     23.72 o
  15   8 -10      130.72       87.72     13.63 o
  16   8 -10      261.20      269.57     18.04 o
  17   8 -10      549.36      511.18     25.70 o
  18   8 -10      162.26      181.15     19.54 o
  19   8 -10      564.37      537.30     22.58 o
  20   8 -10      442.47      484.22     28.62 o
  21   8 -10      952.17      992.68     33.65 o
  22   8 -10      775.91      810.23     32.08 o
  23   8 -10       38.98       27.27     10.81 o
  24   8 -10      473.70      484.66     20.35 o
  25   8 -10        2.29       -8.52      9.84 o
  26   8 -10      123.14      121.61     13.20 o
  27   8 -10      278.61      245.25     16.03 o
  28   8 -10       90.84      107.17     20.01 o
  29   8 -10       48.53       69.44     30.88 o
   0   9 -10      308.03      289.14     36.39 o
   1   9 -10      308.50      284.47     24.12 o
   2   9 -10      276.96      276.08     21.61 o
   3   9 -10      230.34      234.87     16.59 o
   4   9 -10       78.79      110.27     13.03 o
   5   9 -10      353.36      372.25     18.43 o
   6   9 -10      892.22      849.80     23.02 o
   7   9 -10        3.60       18.17     10.72 o
   8   9 -10      145.14      138.93     13.31 o
   9   9 -10      328.88      373.66     22.75 o
  10   9 -10     1692.36     1648.67     31.32 o
  11   9 -10     1093.31     1049.93     25.10 o
  12   9 -10       48.73       17.80     18.07 o
  13   9 -10      174.02      159.70     14.72 o
  14   9 -10       39.73       65.45     15.08 o
  15   9 -10       69.51       63.98     14.46 o
  16   9 -10       46.86       57.33     14.91 o
  17   9 -10      234.27      217.26     18.80 o
  18   9 -10      638.51      666.16     27.81 o
  19   9 -10      224.33      263.24     19.74 o
  20   9 -10       85.75       96.12     15.60 o
  21   9 -10       54.66       54.26     16.34 o
  22   9 -10        1.17        5.05     14.60 o
  23   9 -10      237.12      295.15     26.46 o
  24   9 -10       23.75       51.21     18.82 o
   0  10 -10      464.75      506.92     50.65 o
   1  10 -10      497.56      477.72     53.67 o
   2  10 -10       59.51       85.97     19.80 o
   3  10 -10       15.99       17.71     17.19 o
   4  10 -10       64.14       80.06     17.56 o
   5  10 -10      309.61      302.13     24.14 o
   6  10 -10       71.52       74.95     13.93 o
   7  10 -10      641.94      633.40     47.76 o
   8  10 -10      255.65      300.93     18.61 o
   9  10 -10       61.44       78.45     15.46 o
  10  10 -10      511.77      495.21     20.51 o
  11  10 -10        2.16       20.69     11.41 o
  12  10 -10       70.56       39.53     13.71 o
  13  10 -10      330.57      383.17     29.03 o
  14  10 -10       77.03      160.16     18.32 o
  15  10 -10       72.65      103.08     20.84 o
  16  10 -10      192.75      166.07     21.64 o
  17  10 -10      283.90      263.86     29.30 o
   0  11 -10     1416.89     1431.78     78.29 o
   1  11 -10       24.00       60.65     23.86 o
   2  11 -10      426.91      397.94     35.22 o
   3  11 -10       12.24       14.49     22.90 o
   4  11 -10       53.28       62.34     33.56 o
   2   0  -9    25790.04    25696.71    222.05 o
   4   0  -9     9588.02     9773.89     87.39 o
   6   0  -9      338.20      644.75      9.67 o
   8   0  -9     3782.44     3142.21     54.04 o
  10   0  -9     2519.94     2450.78     41.30 o
  12   0  -9    10957.10    11654.26    123.30 o
  14   0  -9    12448.72    14945.39    156.06 o
  16   0  -9      950.84     1095.97     21.68 o
  18   0  -9     4531.23     4616.25     62.73 o
  20   0  -9     2897.98     3215.82     47.88 o
  22   0  -9      993.10      867.44     18.22 o
  24   0  -9     8963.07     8998.19    101.91 o
  26   0  -9     7959.30     7587.07     88.14 o
  28   0  -9      729.43      680.76     15.30 o
  30   0  -9      612.50      663.97     35.19 o
  32   0  -9     2654.66     2442.80     51.06 o
  34   0  -9      515.83      563.42     34.72 o
  36   0  -9       93.88       85.39     39.36 o
  38   0  -9      617.80      597.00     37.07 o
  40   0  -9      447.08      374.37     40.44 o
  42   0  -9      294.77      237.37     60.80 o
   1   1  -9     2230.97     2781.93     32.43 o
   2   1  -9     7443.66     8178.46     52.63 o
   3   1  -9    10997.85    10629.45     67.21 o
   4   1  -9     1496.53     2101.25     26.70 o
   5   1  -9     5336.76     6788.11     46.17 o
   6   1  -9      178.69      144.17      6.77 o
   7   1  -9     7868.54     8027.96     58.73 o
   8   1  -9     1596.39     2188.13     19.88 o
   9   1  -9     2433.93     3449.82     27.90 o
  10   1  -9     1851.48     2000.70     27.67 o
  11   1  -9     1443.46     1326.43     28.66 o
  12   1  -9     4500.49     5042.68     46.44 o
  13   1  -9     3467.89     2974.70     32.97 o
  14   1  -9     3798.06     3848.40     31.73 o
  15   1  -9      848.52      781.44     14.31 o
  16   1  -9     1945.80     2358.92     36.90 o
  17   1  -9     4313.94     4945.47     49.33 o
  18   1  -9     2011.02     2187.16     25.85 o
  19   1  -9      347.98      392.73     19.47 o
  20   1  -9      393.87      366.54     14.98 o
  21   1  -9     4859.45     4999.57     60.51 o
  22   1  -9     1189.48     1098.38     15.50 o
  23   1  -9     1415.45     1294.01     16.37 o
  24   1  -9     1373.82     1275.51     17.34 o
  25   1  -9     1027.78      953.65     14.54 o
  26   1  -9     1045.29     1012.70     16.46 o
  27   1  -9     1369.82     1365.91     31.03 o
  28   1  -9     7036.64     6509.22     68.63 o
  29   1  -9      393.57      408.29     14.93 o
  30   1  -9      105.79      111.38      8.34 o
  31   1  -9      139.42      145.17      8.58 o
  32   1  -9       94.83      102.49     10.22 o
  33   1  -9      125.89      138.10     12.36 o
  34   1  -9       68.64       57.45     10.52 o
  35   1  -9       48.24       39.18     10.31 o
  36   1  -9      330.02      325.01     24.85 o
  37   1  -9      169.29      137.56     19.86 o
  38   1  -9      262.94      282.76     14.27 o
  39   1  -9      162.85      230.65     26.14 o
  40   1  -9      501.63      566.22     37.69 o
  41   1  -9        0.16       33.94     17.47 o
  42   1  -9       57.10       65.26     34.31 o
   1   2  -9      212.20      157.87      5.19 o
   2   2  -9      465.76      463.31      9.20 o
   3   2  -9     1890.61     2258.71     17.40 o
   4   2  -9     1878.30     2470.30     19.43 o
   5   2  -9     3756.37     4303.28     29.82 o
   6   2  -9      491.54      396.95      6.35 o
   7   2  -9    11907.34    12197.77     81.09 o
   8   2  -9     3943.99     5186.80     46.44 o
   9   2  -9     9056.28    10543.21     74.40 o
  10   2  -9     2397.17     2384.15     45.64 o
  11   2  -9     3704.82     4354.05     34.01 o
  12   2  -9      763.11     1037.41     15.11 o
  13   2  -9       46.26       89.82      4.51 o
  14   2  -9     1286.19     1188.76     16.42 o
  15   2  -9     1031.55     1066.21     22.00 o
  16   2  -9      240.15      214.22      7.75 o
  17   2  -9     1788.37     1891.57     37.00 o
  18   2  -9     1187.91     1232.55     22.98 o
  19   2  -9     2288.81     2194.84     37.28 o
  20   2  -9     3313.12     3507.87     39.89 o
  21   2  -9     1513.72     1483.63     18.30 o
  22   2  -9       63.50       33.33      5.11 o
  23   2  -9      886.45      808.96     16.03 o
  24   2  -9     1630.63     1624.51     29.66 o
  25   2  -9     1428.52     1474.63     18.87 o
  26   2  -9     1689.41     1565.01     24.73 o
  27   2  -9      950.11      786.32     28.21 o
  28   2  -9     1697.92     1600.11     25.28 o
  29   2  -9       38.63       35.94      7.05 o
  30   2  -9     1605.56     1641.57     30.14 o
  31   2  -9      194.58      218.29     12.71 o
  32   2  -9     1114.89     1104.73     26.99 o
  33   2  -9       50.18       68.26      9.61 o
  34   2  -9      537.30      513.88     16.71 o
  35   2  -9      333.03      308.21     14.99 o
  36   2  -9      164.06      193.22     15.15 o
  37   2  -9       82.89       77.41     15.32 o
  38   2  -9      411.96      350.40     33.93 o
  39   2  -9      112.08       91.42     16.89 o
  40   2  -9       63.11       84.90     13.66 o
  41   2  -9        0.00        3.58      9.94 o
   1   3  -9     1127.76     1269.79     16.85 o
   2   3  -9      248.32      155.35      5.49 o
   3   3  -9     8788.51     9720.70     59.21 o
   4   3  -9     1796.62     1689.08     15.83 o
   5   3  -9     1254.64     1347.88     24.03 o
   6   3  -9     3534.50     3301.25     31.87 o
   7   3  -9        1.31       12.12      3.27 o
   8   3  -9     1969.29     2428.51     20.35 o
   9   3  -9     2713.10     2761.99     23.52 o
  10   3  -9      230.37      441.20      8.11 o
  11   3  -9      368.59      335.35      7.62 o
  12   3  -9     1012.26      872.64     26.61 o
  13   3  -9      308.50      344.80      9.91 o
  14   3  -9     1427.09     1488.31     31.46 o
  15   3  -9      894.30      967.56     23.83 o
  16   3  -9     1454.96     1452.91     24.95 o
  17   3  -9     1897.15     1870.41     33.91 o
  18   3  -9     5459.78     5219.70     61.14 o
  19   3  -9      653.49      691.43     20.49 o
  20   3  -9      960.35      816.37     15.09 o
  21   3  -9      117.65      107.14      9.04 o
  22   3  -9     3047.37     2807.09     46.38 o
  23   3  -9      465.37      435.65     13.62 o
  24   3  -9      549.22      479.91     15.42 o
  25   3  -9      771.76      710.26     12.96 o
  26   3  -9     2549.98     2384.47     40.27 o
  27   3  -9      844.27      769.33     17.83 o
  28   3  -9      740.19      747.79     22.88 o
  29   3  -9      340.38      374.04     16.94 o
  30   3  -9      646.25      682.72     16.60 o
  31   3  -9      137.49      118.79     12.98 o
  32   3  -9      513.63      524.30     18.71 o
  33   3  -9      338.75      415.67     17.67 o
  34   3  -9     1203.67     1204.38     27.75 o
  35   3  -9      983.78      955.76     37.22 o
  36   3  -9      336.92      278.05     20.75 o
  37   3  -9      254.96      309.64     17.48 o
  38   3  -9      267.64      303.84     14.78 o
  39   3  -9      120.85      138.75     29.48 o
  40   3  -9      300.36      258.35     20.98 o
   1   4  -9     1035.47     1191.02     11.46 o
   2   4  -9      115.92       80.50      4.24 o
   3   4  -9     1348.16     1375.56     18.87 o
   4   4  -9      352.70      305.97      6.30 o
   5   4  -9      189.94      114.75      5.69 o
   6   4  -9     1490.96     1562.24     15.82 o
   7   4  -9      344.73      272.85      9.27 o
   8   4  -9     2368.22     2565.18     24.77 o
   9   4  -9     1040.55     1219.97     14.14 o
  10   4  -9      709.12      669.51     11.49 o
  11   4  -9      554.23      636.61     12.87 o
  12   4  -9       17.98       41.55      5.36 o
  13   4  -9     2875.97     2713.62     35.52 o
  14   4  -9      462.28      392.70     16.52 o
  15   4  -9      138.45      140.15     10.28 o
  16   4  -9       22.41       22.36      7.88 o
  17   4  -9     4913.02     4767.48     62.21 o
  18   4  -9       49.55       74.99      7.43 o
  19   4  -9       81.00      126.86      8.45 o
  20   4  -9     1064.97      969.85     28.97 o
  21   4  -9      835.93      683.04     21.06 o
  22   4  -9      285.96      322.08     16.35 o
  23   4  -9     2447.38     2334.18     30.68 o
  24   4  -9      416.53      385.87     12.25 o
  25   4  -9      701.85      678.93     18.87 o
  26   4  -9      394.57      451.34     12.31 o
  27   4  -9      408.40      411.64     15.21 o
  28   4  -9     2106.49     1991.95     31.31 o
  29   4  -9     1514.39     1494.17     26.53 o
  30   4  -9      218.38      211.29     17.10 o
  31   4  -9      464.45      466.57     19.53 o
  32   4  -9      434.06      441.41     30.09 o
  33   4  -9     1164.60     1090.13     43.86 o
  34   4  -9       58.56       56.11     12.12 o
  35   4  -9      458.10      458.95     20.66 o
  36   4  -9       85.93       93.50     13.15 o
  37   4  -9      392.24      467.80     20.89 o
  38   4  -9      124.21      157.42     21.47 o
  39   4  -9       70.77       71.82     33.07 o
   1   5  -9     3337.25     3223.57     30.12 o
   2   5  -9     3419.95     3592.09     28.32 o
   3   5  -9     2325.28     2113.59     20.36 o
   4   5  -9     1057.81     1275.87     19.09 o
   5   5  -9     4292.00     4367.01     56.66 o
   6   5  -9      353.84      332.64      9.34 o
   7   5  -9     1488.55     1165.26     15.56 o
   8   5  -9     2273.34     2053.07     22.60 o
   9   5  -9      509.13      401.04     10.26 o
  10   5  -9     2101.81     2225.27     24.97 o
  11   5  -9     1118.48     1090.36     17.90 o
  12   5  -9       81.53      141.80      8.58 o
  13   5  -9      293.36      203.01      9.18 o
  14   5  -9     1120.05      994.46     22.35 o
  15   5  -9     2285.33     2306.05     30.76 o
  16   5  -9      448.06      437.19     16.23 o
  17   5  -9      668.47      594.51     15.43 o
  18   5  -9      212.59      225.78     10.94 o
  19   5  -9      439.20      461.68     14.13 o
  20   5  -9      410.13      393.87     13.42 o
  21   5  -9     2845.66     2819.90     38.33 o
  22   5  -9        3.17       20.19      7.84 o
  23   5  -9       83.22       83.11      8.77 o
  24   5  -9      115.45      100.50      9.17 o
  25   5  -9      136.28      115.43     11.62 o
  26   5  -9      313.88      280.21     12.07 o
  27   5  -9      171.05      190.22      9.96 o
  28   5  -9      309.06      342.17     15.88 o
  29   5  -9      111.57      110.97     11.26 o
  30   5  -9       69.72       67.64     11.29 o
  31   5  -9       59.26       76.05      9.82 o
  32   5  -9     1229.53     1236.64     32.49 o
  33   5  -9      425.65      408.55     22.21 o
  34   5  -9      418.25      408.83     21.90 o
  35   5  -9      466.48      477.42     29.65 o
  36   5  -9       20.43       31.68     12.99 o
  37   5  -9      888.75      809.65     53.30 o
   1   6  -9       97.50      111.79      6.96 o
   2   6  -9      520.90      429.22     12.58 o
   3   6  -9     3936.95     3775.24     35.00 o
   4   6  -9      259.22      227.92      9.14 o
   5   6  -9      131.57      127.20      7.75 o
   6   6  -9     4159.58     4058.32     44.58 o
   7   6  -9     1027.92     1123.50     17.30 o
   8   6  -9       62.25      114.24      7.91 o
   9   6  -9     1485.95     1588.79     23.15 o
  10   6  -9      793.70      726.22     19.33 o
  11   6  -9     4015.27     3378.67     41.19 o
  12   6  -9     1747.90     1748.89     24.62 o
  13   6  -9      827.30      827.13     20.28 o
  14   6  -9       14.95       23.75      6.85 o
  15   6  -9      251.66      313.31     13.50 o
  16   6  -9     1648.94     1563.73     26.01 o
  17   6  -9      299.76      288.17     14.26 o
  18   6  -9     1955.03     1899.12     28.96 o
  19   6  -9      975.76      841.48     19.28 o
  20   6  -9      587.21      541.23     18.69 o
  21   6  -9      744.30      633.74     19.29 o
  22   6  -9      421.32      426.53     15.19 o
  23   6  -9     1112.10     1099.49     28.08 o
  24   6  -9       57.37       70.63      8.87 o
  25   6  -9      204.67      226.22     12.60 o
  26   6  -9      208.43      222.85     12.27 o
  27   6  -9        0.64       -6.84      7.22 o
  28   6  -9      400.84      356.17     13.28 o
  29   6  -9      450.08      451.68     31.39 o
  30   6  -9      198.72      247.80     23.67 o
  31   6  -9      112.50      100.68     12.08 o
  32   6  -9       27.46       25.11     12.04 o
  33   6  -9        9.31        1.58     12.78 o
  34   6  -9      101.24       62.54     22.41 o
  35   6  -9       71.71       57.38     28.17 o
   1   7  -9      313.77      323.88     10.50 o
   2   7  -9      378.62      409.71     14.68 o
   3   7  -9      466.59      391.76     13.72 o
   4   7  -9      711.31      652.69     16.23 o
   5   7  -9      161.57      185.01     11.23 o
   6   7  -9     1598.67     1577.00     27.33 o
   7   7  -9      638.49      594.31     21.86 o
   8   7  -9      202.91      245.52     12.40 o
   9   7  -9      975.58      905.99     24.99 o
  10   7  -9       97.18      103.65      9.52 o
  11   7  -9      611.17      538.31     22.73 o
  12   7  -9      820.39      770.41     19.67 o
  13   7  -9     1778.64     1595.73     27.39 o
  14   7  -9      471.44      455.04     17.69 o
  15   7  -9       74.80       59.54      9.82 o
  16   7  -9       78.54       60.03      9.60 o
  17   7  -9      135.74      141.12     11.42 o
  18   7  -9      354.26      348.45     15.10 o
  19   7  -9       32.13       60.65      9.72 o
  20   7  -9      406.25      404.85     16.65 o
  21   7  -9      282.12      242.90     15.59 o
  22   7  -9       74.48       83.03     10.27 o
  23   7  -9      961.13      983.16     22.45 o
  24   7  -9       67.68       71.41      9.90 o
  25   7  -9      239.61      253.14     13.52 o
  26   7  -9      186.90      192.98     12.50 o
  27   7  -9      297.88      312.23     14.18 o
  28   7  -9      332.32      349.39     17.26 o
  29   7  -9      109.44      116.14     13.99 o
  30   7  -9      682.89      697.61     29.04 o
  31   7  -9      176.80      204.44     17.49 o
  32   7  -9       15.98       44.12     22.44 o
  33   7  -9      700.05      739.74     77.52 o
   1   8  -9      958.18      962.74     21.99 o
   2   8  -9       56.24       53.16      9.22 o
   3   8  -9      151.90      175.14     13.63 o
   4   8  -9       25.47       14.92      9.36 o
   5   8  -9     1521.37     1514.01     34.65 o
   6   8  -9      516.75      592.39     24.49 o
   7   8  -9       54.32       85.81     10.88 o
   8   8  -9      542.57      541.85     24.27 o
   9   8  -9      500.78      512.01     22.54 o
  10   8  -9       47.57       70.56     10.91 o
  11   8  -9     1914.21     1886.51     38.07 o
  12   8  -9     2729.93     2541.03     42.42 o
  13   8  -9     1089.18     1055.74     26.12 o
  14   8  -9      259.58      261.73     17.36 o
  15   8  -9      373.92      398.25     20.27 o
  16   8  -9      218.83      268.16     17.40 o
  17   8  -9     1325.34     1321.83     31.13 o
  18   8  -9      267.05      274.21     17.04 o
  19   8  -9      449.86      369.74     18.85 o
  20   8  -9      396.62      390.42     19.23 o
  21   8  -9      714.13      654.41     25.14 o
  22   8  -9      250.90      258.22     16.33 o
  23   8  -9      385.01      397.32     18.99 o
  24   8  -9      161.33      139.42     14.97 o
  25   8  -9       23.62       33.91     11.00 o
  26   8  -9       66.32       56.38     10.75 o
  27   8  -9      244.44      302.88     20.94 o
  28   8  -9       85.02       75.36     12.60 o
  29   8  -9      224.61      231.51     14.82 o
   1   9  -9      241.72      267.13     20.96 o
   2   9  -9      251.00      284.01     15.82 o
   3   9  -9      543.59      535.14     20.41 o
   4   9  -9      233.97      229.33     15.48 o
   5   9  -9      394.19      337.75     16.58 o
   6   9  -9       50.18       55.19     11.48 o
   7   9  -9      296.43      264.51     15.66 o
   8   9  -9       46.64       26.16     10.94 o
   9   9  -9       98.74      117.60     12.94 o
  10   9  -9      439.21      432.34     18.64 o
  11   9  -9      135.34      149.97     14.78 o
  12   9  -9       91.60      105.17     20.32 o
  13   9  -9      136.81      144.36     14.48 o
  14   9  -9        2.73       25.33     13.03 o
  15   9  -9      198.70      183.16     17.82 o
  16   9  -9      208.90      225.08     28.76 o
  17   9  -9       22.30       36.67     16.17 o
  18   9  -9       65.85       38.33     14.41 o
  19   9  -9       29.59       28.74     13.41 o
  20   9  -9      179.65      177.05     19.18 o
  21   9  -9      297.64      292.90     28.04 o
  22   9  -9       95.01       96.76     17.76 o
  23   9  -9      420.74      506.16     31.91 o
  24   9  -9       90.54       99.17     18.71 o
   1  10  -9        0.30      -13.11     20.03 o
   2  10  -9       13.62       17.85     17.14 o
   3  10  -9      358.30      338.82     26.70 o
   4  10  -9     1316.62     1235.21     49.04 o
   5  10  -9      389.97      453.64     26.32 o
   6  10  -9      334.59      331.75     21.40 o
   7  10  -9       97.03      129.19     15.31 o
   8  10  -9      113.65      101.31     14.52 o
   9  10  -9      396.56      416.68     20.50 o
  10  10  -9      295.53      297.29     18.90 o
  11  10  -9      119.07      121.15     13.72 o
  12  10  -9      381.78      415.00     24.51 o
  13  10  -9      552.30      605.12     39.68 o
  14  10  -9      332.82      336.51     22.89 o
  15  10  -9       44.94       62.17     18.44 o
  16  10  -9       63.98       71.50     18.70 o
  17  10  -9      245.37      218.17     23.35 o
  18  10  -9      358.50      348.08     32.14 o
   1  11  -9      539.78      570.47     39.64 o
   2  11  -9      171.61      148.74     27.16 o
   3  11  -9       54.99       82.63     74.72 o
   4  11  -9       25.54       34.62     19.61 o
   5  11  -9      128.59      132.70     29.35 o
   6  11  -9      238.34      242.58     30.08 o
   0   0  -8   124762.63   123280.12   1372.99 o
   2   0  -8     1459.60     1708.14     18.89 o
   4   0  -8     7741.81     8105.48     67.66 o
   6   0  -8    24475.64    22765.67    252.52 o
   8   0  -8     4646.78     5595.56     61.82 o
  10   0  -8    28153.95    28547.90    428.91 o
  12   0  -8      441.41      279.00      9.48 o
  14   0  -8     1183.33     1288.39     27.45 o
  16   0  -8     6932.64     8466.61     84.96 o
  18   0  -8     1603.50     1814.10     25.70 o
  20   0  -8      741.17      841.99     18.93 o
  22   0  -8      337.04      433.63     12.54 o
  24   0  -8      970.68      795.49     16.93 o
  26   0  -8      327.61      357.19     11.67 o
  28   0  -8     5220.66     4684.84     81.46 o
  30   0  -8     1827.59     1817.32     40.22 o
  32   0  -8      157.81      108.52     12.69 o
  34   0  -8      336.71      259.97     35.86 o
  36   0  -8      999.73      998.56     42.28 o
  38   0  -8      346.76      369.96    116.84 o
  40   0  -8      104.90      135.82     40.55 o
  42   0  -8      637.52      626.10     86.59 o
   0   1  -8    40631.84    42890.70    393.06 o
   1   1  -8    10802.11    10416.05     80.56 o
   2   1  -8     7886.19     8151.38     52.37 o
   3   1  -8     5716.92     6123.41     51.56 o
   4   1  -8     5166.40     4482.24     29.94 o
   5   1  -8     4295.27     4116.98     28.93 o
   6   1  -8     3493.13     3090.19     25.03 o
   7   1  -8     7585.69     5834.05     41.33 o
   8   1  -8     2312.30     2057.53     21.28 o
   9   1  -8     2936.32     3764.63     33.16 o
  10   1  -8     2201.21     2718.38     25.38 o
  11   1  -8     2172.35     2083.14     19.53 o
  12   1  -8     5220.77     5266.31     54.24 o
  13   1  -8     2543.95     3319.22     35.23 o
  14   1  -8       82.09      143.71      5.58 o
  15   1  -8     1955.78     1758.99     25.43 o
  16   1  -8     1342.38     1274.71     13.35 o
  17   1  -8     4908.29     4932.73     43.19 o
  18   1  -8     1322.18     1228.32     15.66 o
  19   1  -8      539.07      515.63     15.40 o
  20   1  -8     1502.21     1481.25     20.45 o
  21   1  -8      416.19      345.35      9.76 o
  22   1  -8       13.77       23.17      4.23 o
  23   1  -8      726.69      703.93     10.61 o
  24   1  -8     1083.14     1111.35     14.23 o
  25   1  -8      718.20      798.86     14.53 o
  26   1  -8     3662.31     3355.89     37.86 o
  27   1  -8     1165.53      985.30     22.07 o
  28   1  -8      351.98      379.65     10.80 o
  29   1  -8       61.73       80.59      6.67 o
  30   1  -8     2045.24     1885.80     25.88 o
  31   1  -8      843.07      827.49     27.50 o
  32   1  -8      151.12      127.44     11.53 o
  33   1  -8      441.59      425.75     17.10 o
  34   1  -8      442.94      523.53     19.20 o
  35   1  -8      435.18      498.91     19.62 o
  36   1  -8       97.02      119.56     16.53 o
  37   1  -8      174.65      197.85     12.38 o
  38   1  -8      321.52      405.60     22.27 o
  39   1  -8      894.82      847.94     42.29 o
  40   1  -8      448.26      462.68     33.80 o
  41   1  -8      226.66      321.45     22.13 o
  42   1  -8      415.36      377.54     50.44 o
   0   2  -8     1041.62     1427.58     26.93 o
   1   2  -8     2338.67     2316.39     17.25 o
   2   2  -8     2650.55     2859.47     20.72 o
   3   2  -8     5231.97     5450.57     40.14 o
   4   2  -8     3037.29     2940.64     26.42 o
   5   2  -8     1071.31      646.00      7.67 o
   6   2  -8      601.54      671.90     10.30 o
   7   2  -8     5330.26     5166.58     36.57 o
   8   2  -8     7388.33     8779.04     62.06 o
   9   2  -8     1362.64     1754.32     15.64 o
  10   2  -8     5548.55     6239.64     74.18 o
  11   2  -8      244.07      339.92      8.81 o
  12   2  -8      604.67      740.05     29.23 o
  13   2  -8     1216.09     1104.70     17.06 o
  14   2  -8      562.21      543.80     15.49 o
  15   2  -8       63.93       32.95      3.67 o
  16   2  -8      839.02     1018.62     13.18 o
  17   2  -8      318.94      358.52      9.48 o
  18   2  -8     2208.90     2318.97     32.29 o
  19   2  -8      357.09      361.60      9.02 o
  20   2  -8      303.88      374.96     12.94 o
  21   2  -8      916.91      997.48     15.14 o
  22   2  -8     1554.77     1681.74     22.90 o
  23   2  -8      440.20      401.52      8.97 o
  24   2  -8      233.00      226.09      9.07 o
  25   2  -8      256.37      252.63     10.05 o
  26   2  -8      201.26      188.40      8.99 o
  27   2  -8      411.43      417.48     11.33 o
  28   2  -8       38.22       23.62      5.59 o
  29   2  -8      801.29      805.20     36.05 o
  30   2  -8     1291.19     1325.14     26.70 o
  31   2  -8      332.58      302.32     13.76 o
  32   2  -8      519.08      517.68     16.54 o
  33   2  -8     1651.73     1820.83     40.07 o
  34   2  -8      396.55      416.88     14.77 o
  35   2  -8      292.48      295.07     16.40 o
  36   2  -8      359.62      370.19     25.70 o
  37   2  -8       21.12       19.12     10.55 o
  38   2  -8      593.36      611.49     21.45 o
  39   2  -8      174.30      152.00     21.17 o
  40   2  -8      110.54      125.99     12.31 o
  41   2  -8      167.74      219.46     40.89 o
  42   2  -8        3.87       27.28     31.32 o
   0   3  -8      380.10      336.44     12.13 o
   1   3  -8     2374.22     2702.88     25.79 o
   2   3  -8     9161.20     8681.08     52.04 o
   3   3  -8    11580.90    12795.56     74.06 o
   4   3  -8      560.72      625.71     18.22 o
   5   3  -8      967.05     1191.42     15.46 o
   6   3  -8    14037.53    12660.88     90.73 o
   7   3  -8      337.60      469.87      7.30 o
   8   3  -8      947.97     1148.98     18.87 o
   9   3  -8      146.42      146.89      5.21 o
  10   3  -8     5267.94     4968.55     35.88 o
  11   3  -8      150.61      154.23      5.20 o
  12   3  -8      625.51      573.71     15.96 o
  13   3  -8     1087.02     1068.77     14.78 o
  14   3  -8     4854.93     4826.14     47.54 o
  15   3  -8      907.33      910.67     17.25 o
  16   3  -8      642.39      555.64     15.93 o
  17   3  -8     4652.17     4538.98     45.90 o
  18   3  -8      544.31      599.33     15.13 o
  19   3  -8     2675.93     2481.39     36.24 o
  20   3  -8      779.74      719.87     15.63 o
  21   3  -8      585.45      594.47     12.11 o
  22   3  -8     1187.26     1070.52     16.26 o
  23   3  -8       73.14      105.29      6.42 o
  24   3  -8     1754.69     1517.39     21.50 o
  25   3  -8      545.02      516.08     17.35 o
  26   3  -8       13.75        0.49      6.48 o
  27   3  -8       72.19       70.36      7.85 o
  28   3  -8      525.94      550.65     13.27 o
  29   3  -8      134.91      115.47      8.34 o
  30   3  -8      494.12      466.06     20.89 o
  31   3  -8     1067.90      911.14     22.59 o
  32   3  -8      396.85      378.61     16.58 o
  33   3  -8      732.73      701.37     20.48 o
  34   3  -8       57.15       39.12     11.41 o
  35   3  -8      385.76      468.82     17.68 o
  36   3  -8      692.59      745.81     20.75 o
  37   3  -8      811.76      778.64     20.62 o
  38   3  -8      115.59      146.34     15.32 o
  39   3  -8      901.21      882.32     31.21 o
  40   3  -8      344.70      331.87     22.12 o
  41   3  -8      667.32      638.32     59.25 o
   0   4  -8     3719.16     3275.77     32.50 o
   1   4  -8      160.60      133.03      4.32 o
   2   4  -8     4101.87     3993.06     27.84 o
   3   4  -8     1446.99     1492.93     13.98 o
   4   4  -8      503.64      424.49      7.14 o
   5   4  -8     3700.09     4430.54     42.37 o
   6   4  -8     2047.91     1793.60     22.42 o
   7   4  -8     3483.40     3305.42     26.78 o
   8   4  -8     2110.43     1902.11     17.57 o
   9   4  -8      213.37      349.34     12.77 o
  10   4  -8     2223.14     2284.82     26.07 o
  11   4  -8     1906.27     1531.09     23.00 o
  12   4  -8      526.95      495.48     11.12 o
  13   4  -8      212.84      178.80     10.90 o
  14   4  -8      279.07      268.78     14.19 o
  15   4  -8       27.44       42.36     10.63 o
  16   4  -8      450.26      395.35     17.48 o
  17   4  -8     2488.95     2166.89     40.43 o
  18   4  -8      977.42      918.23     19.73 o
  19   4  -8     2409.54     2445.43     30.53 o
  20   4  -8       72.30       64.12      8.83 o
  21   4  -8     3908.78     3523.44     40.22 o
  22   4  -8     3023.07     2693.83     33.34 o
  23   4  -8     2210.74     2339.41     36.44 o
  24   4  -8      616.64      597.21     16.65 o
  25   4  -8       69.53      105.33      6.97 o
  26   4  -8       30.93       33.53      7.69 o
  27   4  -8       49.51       50.21      8.21 o
  28   4  -8        5.76       14.62      7.27 o
  29   4  -8      327.86      371.96     13.80 o
  30   4  -8      757.10      670.32     21.30 o
  31   4  -8      730.72      783.25     24.16 o
  32   4  -8      130.66      142.00     16.11 o
  33   4  -8      122.96      130.84     13.64 o
  34   4  -8      146.43      131.47     13.85 o
  35   4  -8      153.75      160.56     14.58 o
  36   4  -8       64.09       71.97     12.23 o
  37   4  -8      116.00      133.77     13.63 o
  38   4  -8      103.82      115.31     13.42 o
  39   4  -8       85.99       82.66     20.44 o
   0   5  -8    12661.90    13216.19    109.13 o
   1   5  -8     2076.42     1861.75     19.16 o
   2   5  -8      407.27      356.59     11.00 o
   3   5  -8     7823.62     7830.30     55.46 o
   4   5  -8     4761.32     4255.40     34.89 o
   5   5  -8     4403.93     3955.37     39.33 o
   6   5  -8     2101.86     2408.81     29.69 o
   7   5  -8     1397.28     1236.41     15.35 o
   8   5  -8       91.24       80.97      7.07 o
   9   5  -8      593.95      564.86     11.19 o
  10   5  -8       59.42      116.81      6.59 o
  11   5  -8     1485.61     1247.45     28.26 o
  12   5  -8     1701.13     1382.70     20.09 o
  13   5  -8     3782.39     3655.04     47.88 o
  14   5  -8     2982.72     2824.52     37.61 o
  15   5  -8     1370.72     1385.86     27.26 o
  16   5  -8     1069.14      966.75     19.07 o
  17   5  -8       97.76      104.96      9.98 o
  18   5  -8      181.78      182.61     13.13 o
  19   5  -8       60.40       67.05      8.84 o
  20   5  -8     2032.89     1958.82     40.69 o
  21   5  -8      336.93      342.59     12.56 o
  22   5  -8      394.36      412.11     18.43 o
  23   5  -8     1103.49     1067.56     21.17 o
  24   5  -8      254.94      263.70     11.85 o
  25   5  -8      281.16      305.61     12.11 o
  26   5  -8      349.33      345.07     12.26 o
  27   5  -8       92.16       85.93     10.34 o
  28   5  -8       53.13       29.08      8.99 o
  29   5  -8     1026.85     1023.69     25.33 o
  30   5  -8      539.11      563.57     18.21 o
  31   5  -8       70.63       82.19      9.18 o
  32   5  -8       34.00       37.88     12.49 o
  33   5  -8      337.24      327.28     19.54 o
  34   5  -8       85.33       97.06     14.11 o
  35   5  -8      390.99      377.77     20.91 o
  36   5  -8      814.90      874.01     55.04 o
  37   5  -8      724.20      723.44     34.53 o
  38   5  -8      202.51      342.66     39.09 o
   0   6  -8     2050.30     1668.81     29.06 o
   1   6  -8      330.53      286.96      9.40 o
   2   6  -8      194.58      226.54      8.27 o
   3   6  -8     2393.20     2363.74     32.50 o
   4   6  -8      605.88      670.46     16.68 o
   5   6  -8     1052.98      960.59     20.66 o
   6   6  -8      215.59      324.81     10.13 o
   7   6  -8      682.00      766.17     15.34 o
   8   6  -8     1258.25     1253.65     22.56 o
   9   6  -8     1349.05     1148.72     18.67 o
  10   6  -8     3157.64     2722.59     32.39 o
  11   6  -8      467.70      480.92     16.63 o
  12   6  -8      372.28      462.34     13.67 o
  13   6  -8     3812.65     3838.66     47.85 o
  14   6  -8       34.26       38.15      6.99 o
  15   6  -8     4586.62     4236.75     72.63 o
  16   6  -8     2314.15     2141.82     30.98 o
  17   6  -8      111.12      118.61     10.89 o
  18   6  -8      438.39      386.44     15.74 o
  19   6  -8      622.32      549.93     16.20 o
  20   6  -8      990.92      912.16     19.75 o
  21   6  -8       66.27       78.74      9.10 o
  22   6  -8     2573.11     2381.59     33.15 o
  23   6  -8     1256.85     1306.94     23.33 o
  24   6  -8      528.52      509.14     19.07 o
  25   6  -8      532.10      598.16     17.42 o
  26   6  -8      102.41      111.08      9.61 o
  27   6  -8      216.71      191.29     10.86 o
  28   6  -8      328.35      356.04     17.29 o
  29   6  -8     1217.43     1257.32     37.38 o
  30   6  -8       10.19       16.85      9.60 o
  31   6  -8      170.59      169.76     13.13 o
  32   6  -8      111.47      140.62     11.50 o
  33   6  -8      151.74      166.18     24.92 o
  34   6  -8       16.10        9.69     15.02 o
  35   6  -8      265.01      273.31     44.37 o
  36   6  -8        0.97       52.46     29.18 o
   0   7  -8      647.86      645.23     19.77 o
   1   7  -8      124.05      141.63      9.87 o
   2   7  -8      279.21      238.46      9.20 o
   3   7  -8     3551.69     3538.77     51.17 o
   4   7  -8      505.01      519.25     20.30 o
   5   7  -8      864.56      884.85     19.22 o
   6   7  -8      203.21      248.26     12.86 o
   7   7  -8      297.65      292.43     16.31 o
   8   7  -8      166.84      183.41     11.19 o
   9   7  -8       82.63       75.33      9.16 o
  10   7  -8     1100.61      980.92     19.66 o
  11   7  -8      796.92      791.26     19.55 o
  12   7  -8      435.23      372.04     15.15 o
  13   7  -8      824.16      840.00     19.00 o
  14   7  -8     1184.90     1185.11     20.87 o
  15   7  -8     1061.27     1008.47     22.03 o
  16   7  -8      310.57      297.64     14.27 o
  17   7  -8      849.65      822.17     25.62 o
  18   7  -8      102.89      112.92     10.70 o
  19   7  -8      543.45      539.26     17.43 o
  20   7  -8      344.53      387.99     15.73 o
  21   7  -8      426.56      409.88     18.77 o
  22   7  -8      643.08      637.84     22.26 o
  23   7  -8       17.08       18.07      8.60 o
  24   7  -8      117.19      148.89     12.36 o
  25   7  -8      365.79      372.38     15.32 o
  26   7  -8      202.68      231.60     12.72 o
  27   7  -8      279.66      318.17     15.98 o
  28   7  -8      567.49      637.00     31.40 o
  29   7  -8       85.04      100.39     13.89 o
  30   7  -8       82.83       77.07     12.95 o
  31   7  -8       44.83       59.34     12.06 o
  32   7  -8      287.55      289.40     19.75 o
  33   7  -8      386.20      457.75     28.35 o
   0   8  -8     1264.56     1348.40     30.21 o
   1   8  -8      779.81      740.14     23.48 o
   2   8  -8        4.49       22.78      9.83 o
   3   8  -8      281.41      295.54     13.72 o
   4   8  -8      189.24      175.17     12.31 o
   5   8  -8      644.94      611.47     19.26 o
   6   8  -8      257.95      218.77     13.48 o
   7   8  -8      289.96      277.22     14.62 o
   8   8  -8      860.98      843.01     25.57 o
   9   8  -8      445.45      472.47     27.70 o
  10   8  -8      400.79      442.95     17.35 o
  11   8  -8      884.76      968.65     29.95 o
  12   8  -8      512.26      505.16     20.17 o
  13   8  -8      606.09      583.49     20.63 o
  14   8  -8      231.36      271.45     22.05 o
  15   8  -8      851.04      864.57     26.53 o
  16   8  -8       30.65       23.83     11.10 o
  17   8  -8       13.74       36.51     12.16 o
  18   8  -8      641.60      651.17     22.37 o
  19   8  -8      541.39      526.37     21.32 o
  20   8  -8       52.94       47.11     11.67 o
  21   8  -8      217.88      249.29     19.48 o
  22   8  -8      151.37      175.75     14.59 o
  23   8  -8        8.79       16.05     10.40 o
  24   8  -8      123.52      123.83     14.16 o
  25   8  -8      420.26      423.09     20.98 o
  26   8  -8      296.01      301.34     16.64 o
  27   8  -8      146.45      169.28     15.43 o
  28   8  -8      144.17      161.48     12.84 o
  29   8  -8      557.82      572.82     20.43 o
   0   9  -8     1025.56      985.81     44.50 o
   1   9  -8      326.92      359.86     20.49 o
   2   9  -8      429.10      443.69     38.48 o
   3   9  -8      472.02      448.15     19.07 o
   4   9  -8      375.69      371.49     18.07 o
   5   9  -8      278.97      243.38     14.78 o
   6   9  -8      382.06      420.04     18.04 o
   7   9  -8      307.92      320.79     21.38 o
   8   9  -8      733.68      692.88     49.11 o
   9   9  -8      103.50      116.83     12.99 o
  10   9  -8      579.74      589.67     32.39 o
  11   9  -8      455.36      439.34     18.63 o
  12   9  -8       42.32       51.28     12.32 o
  13   9  -8      408.20      469.37     20.51 o
  14   9  -8      851.87      879.44     34.07 o
  15   9  -8      494.56      525.13     25.63 o
  16   9  -8     1419.14     1449.29     37.69 o
  17   9  -8      552.72      582.32     26.61 o
  18   9  -8      121.20      116.35     16.08 o
  19   9  -8      301.71      310.63     20.98 o
  20   9  -8      274.26      257.99     19.03 o
  21   9  -8       54.71       63.24     15.18 o
  22   9  -8       70.09       73.56     18.05 o
  23   9  -8       15.57       12.09     16.83 o
  24   9  -8       17.27       11.48     15.42 o
  25   9  -8      345.61      295.74     24.07 o
   0  10  -8       92.44       65.95     32.19 o
   1  10  -8      439.49      322.11     30.66 o
   2  10  -8      577.59      560.78     31.96 o
   3  10  -8      469.48      473.77     40.96 o
   4  10  -8      659.53      659.00     30.72 o
   5  10  -8       99.50      110.09     18.71 o
   6  10  -8      348.98      340.02     19.07 o
   7  10  -8     1065.26     1056.94     28.63 o
   8  10  -8      293.59      331.62     25.19 o
   9  10  -8      643.12      680.93     23.36 o
  10  10  -8      154.33      186.52     15.40 o
  11  10  -8      155.02      190.28     15.17 o
  12  10  -8      175.75      215.04     15.56 o
  13  10  -8      270.97      267.40     21.42 o
  14  10  -8      359.35      373.20     29.49 o
  15  10  -8      166.18      169.82     26.13 o
  16  10  -8      205.46      207.54     22.99 o
  17  10  -8      135.53      173.18     24.91 o
  18  10  -8      128.89      129.04     25.15 o
  19  10  -8       57.32       30.64     28.75 o
   0  11  -8      435.21      435.41     50.48 o
   1  11  -8      280.25      239.75     30.28 o
   2  11  -8       96.52       72.45     29.98 o
   3  11  -8      161.44      195.19     32.38 o
   4  11  -8      131.49      104.51     21.38 o
   5  11  -8      860.31      876.22     38.71 o
   6  11  -8      325.26      352.63     25.38 o
   7  11  -8      114.35       99.84     19.35 o
   8  11  -8       98.74       84.18     25.12 o
   2   0  -7    43637.42    50909.64    429.80 o
   4   0  -7     7469.76     8866.19     78.01 o
   6   0  -7    28295.93    27799.51    299.61 o
   8   0  -7     3187.84     2302.31     34.86 o
  10   0  -7      134.12      215.76      7.25 o
  12   0  -7     6280.05     7678.17     91.77 o
  14   0  -7    28703.37    26863.95    293.40 o
  16   0  -7    25338.84    26948.66    383.26 o
  18   0  -7     1443.35     1530.01     21.12 o
  20   0  -7     3509.57     3304.94     57.92 o
  22   0  -7      498.89      534.62     11.68 o
  24   0  -7     6431.85     6682.11     65.65 o
  26   0  -7      183.93      239.22     11.96 o
  28   0  -7     3213.96     3061.34     55.84 o
  30   0  -7      556.72      525.44     34.90 o
  32   0  -7      456.13      450.03     17.41 o
  34   0  -7      326.68      253.15     23.67 o
  36   0  -7      755.06      835.33     39.25 o
  38   0  -7      151.67      109.44     34.07 o
  40   0  -7       72.57       54.57     19.73 o
  42   0  -7      129.90      155.08     31.63 o
   1   1  -7      273.49      397.00     12.60 o
   2   1  -7    19058.54    19229.77    122.03 o
   3   1  -7     9841.58     7830.78     49.24 o
   4   1  -7      209.14      390.50      8.72 o
   5   1  -7     3500.53     3461.50     24.61 o
   6   1  -7      562.86      515.18      6.20 o
   7   1  -7     4204.34     4300.03     31.35 o
   8   1  -7     1152.43     1223.45     24.72 o
   9   1  -7       85.36      204.45      6.96 o
  10   1  -7      347.55      321.32      6.21 o
  11   1  -7     1216.91      945.63     28.10 o
  12   1  -7      303.35      405.03      7.15 o
  13   1  -7     5209.79     5134.31     66.10 o
  14   1  -7     6914.12     7713.38     67.24 o
  15   1  -7     6967.60     8146.63     59.19 o
  16   1  -7      556.89      504.67      7.26 o
  17   1  -7      778.89      705.01      9.20 o
  18   1  -7      184.84      285.85     12.43 o
  19   1  -7     1130.84     1182.93     12.82 o
  20   1  -7     6659.77     7156.30     60.01 o
  21   1  -7      655.73      646.53     10.66 o
  22   1  -7     1344.02     1612.17     18.65 o
  23   1  -7     3982.54     3660.90     32.75 o
  24   1  -7     4768.13     4909.70     44.85 o
  25   1  -7     1293.61     1371.16     22.40 o
  26   1  -7     3220.75     3247.78     32.18 o
  27   1  -7      319.60      310.18      8.68 o
  28   1  -7      235.07      187.37      9.67 o
  29   1  -7      629.54      607.23     15.08 o
  30   1  -7      620.54      682.50     21.50 o
  31   1  -7      521.10      543.60     22.06 o
  32   1  -7      334.27      334.99     15.61 o
  33   1  -7      278.76      252.97     13.72 o
  34   1  -7      331.10      351.77     15.43 o
  35   1  -7       34.52       26.18     12.99 o
  36   1  -7      369.91      314.42     21.18 o
  37   1  -7      832.90      953.79     40.67 o
  38   1  -7      315.07      359.45     29.61 o
  39   1  -7       76.64      109.74     15.37 o
  40   1  -7      299.35      370.41     26.49 o
  41   1  -7       34.93       41.00     13.76 o
  42   1  -7      237.52      261.98     24.60 o
   1   2  -7     3419.68     3680.67     25.07 o
   2   2  -7      421.06      452.07      9.69 o
   3   2  -7     6192.05     6151.24     40.75 o
   4   2  -7      934.36     1149.24     10.47 o
   5   2  -7      758.74     1202.51     22.20 o
   6   2  -7     5864.29     5503.47     47.73 o
   7   2  -7     2459.05     2409.24     32.40 o
   8   2  -7     4058.64     3640.03     38.90 o
   9   2  -7     6430.80     6199.27     42.99 o
  10   2  -7      349.93      238.06      6.06 o
  11   2  -7    13708.69    12750.81     96.67 o
  12   2  -7     1354.77     1495.70     20.55 o
  13   2  -7     4902.52     4640.53     41.31 o
  14   2  -7      638.24      911.77     24.33 o
  15   2  -7     2406.30     2548.85     35.98 o
  16   2  -7     2770.62     2906.51     32.19 o
  17   2  -7     3240.42     3305.29     39.51 o
  18   2  -7      879.84      952.53     13.11 o
  19   2  -7    11618.68    12335.88    120.75 o
  20   2  -7      155.92      206.44      7.59 o
  21   2  -7      221.41      208.81      7.54 o
  22   2  -7     1497.14     1426.45     17.01 o
  23   2  -7     5368.14     5285.75     58.18 o
  24   2  -7      590.35      545.88     15.39 o
  25   2  -7     1817.15     1726.62     26.22 o
  26   2  -7      216.51      239.17     13.13 o
  27   2  -7     1117.66     1093.09     18.73 o
  28   2  -7      457.49      443.68     15.16 o
  29   2  -7      261.27      312.50     13.23 o
  30   2  -7     1156.77     1061.41     21.80 o
  31   2  -7       54.95       52.07      8.21 o
  32   2  -7      827.96      753.80     18.55 o
  33   2  -7      341.83      319.80     13.27 o
  34   2  -7     1231.13     1279.44     28.51 o
  35   2  -7       73.28       93.79     11.27 o
  36   2  -7      336.84      339.04     16.74 o
  37   2  -7      257.87      326.12     19.70 o
  38   2  -7       11.90       26.82     11.43 o
  39   2  -7      747.73      738.23     21.74 o
  40   2  -7      369.81      466.24     26.89 o
  41   2  -7      115.75      147.20     42.40 o
  42   2  -7      206.15      235.58     52.30 o
   1   3  -7     5601.02     5601.42     35.84 o
   2   3  -7     3816.32     2888.90     20.05 o
   3   3  -7     2200.98     2431.66     18.52 o
   4   3  -7    11672.00     9791.11     64.83 o
   5   3  -7     2973.00     2878.79     29.71 o
   6   3  -7    16017.05    16874.67    102.81 o
   7   3  -7     6518.34     7517.85     50.78 o
   8   3  -7    10919.72     9782.51     67.06 o
   9   3  -7      889.08      866.07     10.54 o
  10   3  -7      306.43      223.27      5.48 o
  11   3  -7     1433.74     1606.39     15.93 o
  12   3  -7     3378.20     3678.56     39.34 o
  13   3  -7     2403.29     2402.64     26.02 o
  14   3  -7     5363.21     4917.05     44.88 o
  15   3  -7     2239.46     2331.66     25.25 o
  16   3  -7      916.07      881.47     17.27 o
  17   3  -7       24.63       13.83      4.54 o
  18   3  -7      932.85      950.02     15.36 o
  19   3  -7     1197.43     1258.81     18.75 o
  20   3  -7      632.49      670.55     22.55 o
  21   3  -7     1061.69     1116.38     23.40 o
  22   3  -7      893.33      909.79     20.79 o
  23   3  -7      675.25      643.22     16.05 o
  24   3  -7      554.22      582.63     13.60 o
  25   3  -7     1547.20     1202.03     19.21 o
  26   3  -7     1136.10     1084.08     23.52 o
  27   3  -7      331.10      336.80     16.83 o
  28   3  -7      373.62      349.22     23.61 o
  29   3  -7       65.79       36.19      8.60 o
  30   3  -7     1357.05     1286.05     37.08 o
  31   3  -7       45.31       42.86      9.35 o
  32   3  -7      677.57      746.16     20.46 o
  33   3  -7      161.04      197.40     12.80 o
  34   3  -7      330.33      428.92     16.58 o
  35   3  -7      129.47      148.75     15.77 o
  36   3  -7      443.55      466.54     26.48 o
  37   3  -7      259.89      315.02     14.05 o
  38   3  -7      126.27      147.92     15.00 o
  39   3  -7      304.88      353.42     20.57 o
  40   3  -7      852.78      876.29     30.45 o
  41   3  -7        7.52       13.41     12.21 o
   1   4  -7     4255.53     3892.77     26.84 o
   2   4  -7     1629.69     1868.72     16.20 o
   3   4  -7     2908.37     2814.33     21.71 o
   4   4  -7    11580.23    12256.72     89.98 o
   5   4  -7      526.36      713.38     13.94 o
   6   4  -7    10553.16    11849.76     93.30 o
   7   4  -7     2668.64     2441.84     49.34 o
   8   4  -7     2405.35     2192.95     19.17 o
   9   4  -7     6469.28     5899.30     58.83 o
  10   4  -7      149.78      164.47      6.58 o
  11   4  -7      495.88      698.74     14.87 o
  12   4  -7     2364.85     2359.45     26.53 o
  13   4  -7      638.65      626.88     15.50 o
  14   4  -7     1160.13      952.32     20.81 o
  15   4  -7      219.76      220.52     13.65 o
  16   4  -7       40.37       30.78      9.22 o
  17   4  -7      464.84      465.48     13.74 o
  18   4  -7      210.33      230.18      9.91 o
  19   4  -7     3526.17     3305.81     61.14 o
  20   4  -7     1003.12      991.63     17.75 o
  21   4  -7      611.34      554.47     12.70 o
  22   4  -7      334.29      248.00     10.43 o
  23   4  -7      856.55      791.98     24.21 o
  24   4  -7      136.55      146.22      7.73 o
  25   4  -7     3045.86     2725.33     41.98 o
  26   4  -7      307.36      281.47     12.27 o
  27   4  -7      812.25      754.87     17.67 o
  28   4  -7      206.06      136.66      9.54 o
  29   4  -7      238.26      225.12     14.93 o
  30   4  -7      603.17      558.28     20.86 o
  31   4  -7       81.79       76.57     11.64 o
  32   4  -7       63.68       59.56     11.25 o
  33   4  -7       69.17      105.22     18.77 o
  34   4  -7       79.73       63.30     12.25 o
  35   4  -7      269.73      244.61     15.99 o
  36   4  -7      217.34      241.75     15.85 o
  37   4  -7      162.60      187.33     15.17 o
  38   4  -7      106.79      137.68     13.40 o
  39   4  -7     1060.73     1179.07     46.24 o
  40   4  -7      372.17      384.78     20.87 o
   1   5  -7      879.94      788.72     10.65 o
   2   5  -7     1213.82     1205.95     14.09 o
   3   5  -7     4159.77     3333.13     26.92 o
   4   5  -7     5535.36     5704.27     43.85 o
   5   5  -7     1823.47     1851.58     31.20 o
   6   5  -7     1714.43     2072.76     21.96 o
   7   5  -7     4623.72     5161.83     40.78 o
   8   5  -7     2223.14     2159.30     21.66 o
   9   5  -7       46.17      117.51      7.56 o
  10   5  -7      998.36      895.50     14.66 o
  11   5  -7       95.97      113.12      7.57 o
  12   5  -7     1421.83     1206.69     19.91 o
  13   5  -7      149.52      167.52      9.92 o
  14   5  -7      162.01      190.22     10.20 o
  15   5  -7      953.31     1000.47     44.04 o
  16   5  -7     3943.96     3621.82     41.40 o
  17   5  -7      486.97      447.45     13.56 o
  18   5  -7      608.19      581.95     15.07 o
  19   5  -7     2363.87     2156.34     36.80 o
  20   5  -7      120.85      132.49      9.14 o
  21   5  -7       57.81       49.82      7.46 o
  22   5  -7      619.14      498.26     14.90 o
  23   5  -7      975.27      889.32     22.18 o
  24   5  -7      650.28      613.74     15.84 o
  25   5  -7      285.83      278.26     11.29 o
  26   5  -7       54.16       40.03      8.81 o
  27   5  -7      239.51      249.28     15.56 o
  28   5  -7       26.92       32.09      8.59 o
  29   5  -7     1033.16     1029.28     23.17 o
  30   5  -7      342.32      316.97     13.87 o
  31   5  -7      252.66      233.58     17.11 o
  32   5  -7        1.26       23.25     13.12 o
  33   5  -7       53.09       49.44     12.31 o
  34   5  -7      336.35      315.44     21.91 o
  35   5  -7      180.10      204.18     16.86 o
  36   5  -7      148.47      118.73     14.75 o
  37   5  -7      166.24      158.94     20.52 o
  38   5  -7      221.93      184.12     32.20 o
   1   6  -7      724.03      721.91     12.50 o
   2   6  -7     1495.25     1410.56     19.05 o
   3   6  -7      932.48     1036.30     14.51 o
   4   6  -7      527.57      479.58     11.53 o
   5   6  -7     1351.53     1081.45     16.15 o
   6   6  -7     1049.43     1282.66     16.73 o
   7   6  -7     2003.47     2054.25     23.08 o
   8   6  -7      674.63      728.46     15.45 o
   9   6  -7      460.74      542.36     14.02 o
  10   6  -7       83.76      130.00      8.20 o
  11   6  -7     1710.63     1753.59     24.62 o
  12   6  -7      938.73      948.54     17.75 o
  13   6  -7     2561.32     2374.20     32.79 o
  14   6  -7     1559.83     1529.64     22.32 o
  15   6  -7      820.96      813.26     23.98 o
  16   6  -7        6.20       16.15      7.73 o
  17   6  -7      780.65      766.36     19.81 o
  18   6  -7      601.87      665.21     17.31 o
  19   6  -7     1199.41     1144.27     21.66 o
  20   6  -7     1227.60     1104.67     27.72 o
  21   6  -7      586.61      599.97     17.91 o
  22   6  -7      134.88      163.79     14.97 o
  23   6  -7       51.50       62.22      8.66 o
  24   6  -7       39.01       39.40      8.39 o
  25   6  -7      121.76      112.15      9.70 o
  26   6  -7      118.30      104.19      9.33 o
  27   6  -7       93.02      107.16      8.59 o
  28   6  -7      517.30      497.82     24.74 o
  29   6  -7      508.33      613.36     20.65 o
  30   6  -7      151.58      163.67     12.77 o
  31   6  -7       41.38       43.53      9.67 o
  32   6  -7       83.53       97.39     15.06 o
  33   6  -7      154.93      152.82     16.80 o
  34   6  -7      188.23      138.83     16.59 o
  35   6  -7      115.61      144.32     24.20 o
  36   6  -7      458.26      485.48     51.34 o
   1   7  -7     2327.98     2304.32     26.13 o
   2   7  -7       95.95      134.19      8.11 o
   3   7  -7      116.12      127.76      9.10 o
   4   7  -7      171.96      163.56     10.05 o
   5   7  -7     1009.51      982.73     24.92 o
   6   7  -7      534.19      592.27     18.07 o
   7   7  -7     3529.34     3341.72     42.07 o
   8   7  -7     1009.16      898.39     20.59 o
   9   7  -7     1140.55     1133.96     21.02 o
  10   7  -7       66.84       79.81      8.94 o
  11   7  -7      856.83      899.78     27.41 o
  12   7  -7      438.02      407.86     14.77 o
  13   7  -7     2062.03     1835.38     33.67 o
  14   7  -7      170.20      205.76     10.91 o
  15   7  -7       93.98      125.53     11.08 o
  16   7  -7     1556.94     1521.38     26.71 o
  17   7  -7        5.84       15.46      8.48 o
  18   7  -7      899.28      835.09     20.36 o
  19   7  -7     1564.25     1466.54     28.45 o
  20   7  -7      207.55      201.56     12.38 o
  21   7  -7      247.71      255.73     13.43 o
  22   7  -7      121.32      119.31     10.86 o
  23   7  -7       18.84        9.29      8.29 o
  24   7  -7      778.27      738.68     19.52 o
  25   7  -7       40.29       26.49      8.71 o
  26   7  -7       66.48       86.32      9.69 o
  27   7  -7      189.08      160.12     11.59 o
  28   7  -7      395.57      401.91     15.41 o
  29   7  -7      543.03      557.35     21.95 o
  30   7  -7     1109.62     1249.16     36.18 o
  31   7  -7        0.33       -7.76      9.86 o
  32   7  -7       22.22       62.82     37.72 o
  33   7  -7       39.38       41.50     21.93 o
   1   8  -7      462.55      440.15     14.78 o
   2   8  -7      330.23      305.87     12.96 o
   3   8  -7      717.10      735.73     18.41 o
   4   8  -7      698.71      666.69     23.54 o
   5   8  -7      207.35      213.54     15.48 o
   6   8  -7       38.34       51.86     10.12 o
   7   8  -7      233.14      217.39     16.70 o
   8   8  -7      154.91      209.50     14.76 o
   9   8  -7       11.91       10.84      9.36 o
  10   8  -7      179.51      193.99     13.14 o
  11   8  -7      342.50      347.16     15.81 o
  12   8  -7       46.00       49.47     11.38 o
  13   8  -7     1361.65     1395.43     35.66 o
  14   8  -7      974.43      892.86     26.15 o
  15   8  -7       91.84       75.70     12.97 o
  16   8  -7      744.07      729.21     23.08 o
  17   8  -7      455.19      429.20     19.67 o
  18   8  -7     1135.52     1134.11     27.62 o
  19   8  -7     2073.30     1911.18     36.28 o
  20   8  -7      179.74      154.77     14.21 o
  21   8  -7      513.01      513.61     26.50 o
  22   8  -7       83.05      102.85     12.90 o
  23   8  -7      601.30      614.43     20.86 o
  24   8  -7       71.00       77.23     11.30 o
  25   8  -7      187.85      204.51     13.90 o
  26   8  -7       88.62       84.99     10.92 o
  27   8  -7       16.71       16.71      9.07 o
  28   8  -7      414.92      434.11     17.08 o
  29   8  -7       11.10       48.61     14.19 o
  30   8  -7       12.82        3.99     13.09 o
   1   9  -7      868.56      817.96     26.61 o
   2   9  -7      924.82      947.15     24.33 o
   3   9  -7       15.65       35.01     10.77 o
   4   9  -7      174.90      206.72     15.85 o
   5   9  -7      235.03      234.78     15.15 o
   6   9  -7     1019.48     1056.93     31.11 o
   7   9  -7      464.42      480.64     19.20 o
   8   9  -7      161.35      192.62     14.32 o
   9   9  -7      786.47      782.14     22.54 o
  10   9  -7      488.41      538.24     22.46 o
  11   9  -7       27.25       46.95     11.29 o
  12   9  -7      281.40      237.49     16.40 o
  13   9  -7     1041.65     1068.02     27.26 o
  14   9  -7      767.69      813.13     29.31 o
  15   9  -7      422.43      502.48     34.77 o
  16   9  -7      139.48      163.99     17.81 o
  17   9  -7       15.33       10.10     12.87 o
  18   9  -7      121.57      124.57     20.69 o
  19   9  -7     1213.85     1178.47     43.73 o
  20   9  -7       18.59       23.04     12.52 o
  21   9  -7       45.01       71.18     13.81 o
  22   9  -7       99.31       79.89     14.14 o
  23   9  -7      524.16      509.66     25.81 o
  24   9  -7      209.45      230.52     22.31 o
  25   9  -7      451.27      475.74     28.20 o
   1  10  -7      101.88      136.77     21.00 o
   2  10  -7        2.88        6.35     17.18 o
   3  10  -7      570.26      599.00     34.23 o
   4  10  -7      261.59      235.06     21.90 o
   5  10  -7      887.53      912.66     26.45 o
   6  10  -7     1852.21     1939.94     40.57 o
   7  10  -7      153.34      200.34     16.62 o
   8  10  -7      553.34      548.40     21.45 o
   9  10  -7        0.04       13.83     11.96 o
  10  10  -7      503.21      546.45     21.39 o
  11  10  -7      147.63      157.95     16.08 o
  12  10  -7       40.49       57.90     12.43 o
  13  10  -7        6.09      -12.99     18.23 o
  14  10  -7      185.79      197.16     19.24 o
  15  10  -7       46.46       42.83     15.01 o
  16  10  -7       50.51       52.05     18.02 o
  17  10  -7      352.76      347.87     27.33 o
  18  10  -7      131.10      134.87     21.45 o
  19  10  -7      108.53       69.15     22.52 o
   1  11  -7      131.04      127.45     26.94 o
   2  11  -7       74.84       56.52     23.66 o
   3  11  -7       46.74       64.83     25.81 o
   4  11  -7      106.17      111.04     22.41 o
   5  11  -7      106.93      149.10     22.89 o
   6  11  -7      186.78      171.85     21.19 o
   7  11  -7      534.13      530.39     29.17 o
   8  11  -7       10.79       19.74     19.02 o
   9  11  -7      158.54      232.46     25.47 o
   0   0  -6    27873.95    26170.13    343.24 o
   2   0  -6    24258.85    27765.44    235.52 o
   4   0  -6     3760.54     3822.46     46.56 o
   6   0  -6    33026.63    38815.82    357.26 o
   8   0  -6     6243.34     7257.15    123.35 o
  10   0  -6    43919.89    42497.97    547.25 o
  12   0  -6    18099.60    22771.41    234.49 o
  14   0  -6     2299.34     2671.55     60.96 o
  16   0  -6       17.09       65.64      4.37 o
  18   0  -6     7112.00     6897.20     77.39 o
  20   0  -6     3766.84     4214.95     50.36 o
  22   0  -6     2065.98     1903.18     22.72 o
  24   0  -6     4688.71     4331.32     43.93 o
  26   0  -6     5087.91     5017.02     83.47 o
  28   0  -6      870.20      814.58     21.47 o
  30   0  -6      778.53      865.93     18.45 o
  32   0  -6      525.11      474.49     27.59 o
  34   0  -6     1570.36     1360.30     45.85 o
  36   0  -6      492.29      527.61     31.54 o
  38   0  -6      536.26      510.41     32.74 o
  40   0  -6     1713.07     1721.17     57.33 o
  42   0  -6      249.96      236.81     27.28 o
   0   1  -6     3693.57     3535.96     48.93 o
   1   1  -6     7663.88     7113.86     44.23 o
   2   1  -6    41958.71    43963.30    255.72 o
   3   1  -6      678.15      763.73      7.47 o
   4   1  -6     2220.25     2496.54     16.97 o
   5   1  -6     2965.56     2660.34     19.34 o
   6   1  -6     6955.97     7109.53     67.31 o
   7   1  -6    10764.31    11528.93     89.37 o
   8   1  -6      782.93      620.86     10.49 o
   9   1  -6     1828.87     2918.15     44.88 o
  10   1  -6     7191.15     7991.31     70.42 o
  11   1  -6      936.73     1410.49     17.27 o
  12   1  -6      502.93      778.60     10.35 o
  13   1  -6     4757.92     4366.89     41.87 o
  14   1  -6    31363.39    36621.20    255.55 o
  15   1  -6      450.53      581.57     15.29 o
  16   1  -6     3035.71     2877.91     23.77 o
  17   1  -6     2236.54     2154.01     19.08 o
  18   1  -6     1224.40     1359.85     13.81 o
  19   1  -6     7409.90     8032.64     62.66 o
  20   1  -6      998.00     1046.78     11.66 o
  21   1  -6     1823.05     1891.15     28.88 o
  22   1  -6     1000.70     1099.39     14.20 o
  23   1  -6      187.69      144.21      5.40 o
  24   1  -6     1246.32     1281.27     14.90 o
  25   1  -6     3159.67     3141.66     30.73 o
  26   1  -6      248.45      243.95      9.23 o
  27   1  -6     1745.58     1583.79     21.93 o
  28   1  -6     2135.54     2046.94     24.92 o
  29   1  -6     2471.74     2239.27     31.95 o
  30   1  -6     1401.08     1306.06     25.86 o
  31   1  -6      260.04      245.22     13.72 o
  32   1  -6      414.70      422.60     16.13 o
  33   1  -6      791.49      895.64     22.49 o
  34   1  -6      231.28      242.61     17.50 o
  35   1  -6      185.29      163.47     10.82 o
  36   1  -6      279.61      274.05     17.39 o
  37   1  -6      108.96      125.86     14.35 o
  38   1  -6      290.59      311.65     19.55 o
  39   1  -6      102.77      108.06     14.90 o
  40   1  -6      887.12      911.24     30.15 o
  41   1  -6      471.08      472.24     26.16 o
  42   1  -6       42.18       60.48     17.34 o
  43   1  -6      146.45      229.70     60.22 o
   0   2  -6      650.90      807.88     52.71 o
   1   2  -6     6835.47     7458.81     48.05 o
   2   2  -6    12220.87    13091.40     79.18 o
   3   2  -6     7062.56     7851.24     50.35 o
   4   2  -6     6613.03     6794.22     42.95 o
   5   2  -6    13251.91    12029.68     79.41 o
   6   2  -6    11433.32    12275.95     83.14 o
   7   2  -6     8975.27     9956.85     66.16 o
   8   2  -6     3247.58     3685.09     28.48 o
   9   2  -6    11555.91    13477.06     99.87 o
  10   2  -6      321.11      424.67      7.74 o
  11   2  -6    13794.65    13386.77    139.34 o
  12   2  -6    19182.10    20056.07    281.58 o
  13   2  -6    10280.07    11066.00     88.58 o
  14   2  -6     4093.35     4390.86     34.11 o
  15   2  -6     5166.13     4883.58     36.84 o
  16   2  -6      447.00      464.80     12.71 o
  17   2  -6      428.43      343.70      8.22 o
  18   2  -6      212.38      206.30      6.77 o
  19   2  -6      941.65     1229.59     16.13 o
  20   2  -6      229.54      200.26      6.49 o
  21   2  -6     2234.76     2180.11     34.38 o
  22   2  -6       67.39       68.82      5.15 o
  23   2  -6     4857.53     4407.63     40.67 o
  24   2  -6     2169.03     2148.93     25.49 o
  25   2  -6       42.01       61.04      5.55 o
  26   2  -6      645.36      560.31     15.52 o
  27   2  -6     4323.98     3908.07     52.96 o
  28   2  -6      200.51      202.84     11.71 o
  29   2  -6     1214.39     1292.73     36.71 o
  30   2  -6       74.98       62.44     10.62 o
  31   2  -6      621.48      565.87     16.37 o
  32   2  -6     1590.95     1512.98     25.55 o
  33   2  -6      799.71      718.12     18.13 o
  34   2  -6      164.06      135.20     12.77 o
  35   2  -6      339.32      323.57     23.39 o
  36   2  -6      174.25      162.87     12.71 o
  37   2  -6     1302.02     1233.26     58.74 o
  38   2  -6      565.34      582.34     19.30 o
  39   2  -6        2.06       21.77      8.88 o
  40   2  -6      147.51      167.28     16.64 o
  41   2  -6      446.59      500.61     28.75 o
  42   2  -6       99.85      111.64     18.36 o
   0   3  -6    12832.50    11193.32     96.09 o
   1   3  -6     8290.61     8378.38     51.92 o
   2   3  -6       96.91      328.30      5.38 o
   3   3  -6     5818.11     6080.13     39.11 o
   4   3  -6     2093.05     1904.77     25.82 o
   5   3  -6     1076.73     1077.79     17.82 o
   6   3  -6     2018.21     1570.69     20.24 o
   7   3  -6    19628.36    20326.19    127.27 o
   8   3  -6     3275.99     2825.36     31.57 o
   9   3  -6     7191.30     7110.78     46.71 o
  10   3  -6      913.81     1045.74     11.95 o
  11   3  -6      432.33      478.09      8.46 o
  12   3  -6     1452.11     1044.44     15.05 o
  13   3  -6     1338.96     1592.66     18.13 o
  14   3  -6     3092.47     3476.16     37.09 o
  15   3  -6     1583.68     1592.66     21.93 o
  16   3  -6      896.22     1082.74     14.93 o
  17   3  -6     3682.22     3381.56     40.15 o
  18   3  -6      461.86      455.79      9.15 o
  19   3  -6     1520.06     1542.66     23.77 o
  20   3  -6      483.65      541.18     12.93 o
  21   3  -6     1799.19     1864.29     20.44 o
  22   3  -6     4217.52     4070.76     39.34 o
  23   3  -6      152.02      144.29      7.83 o
  24   3  -6     2014.81     1849.35     24.28 o
  25   3  -6     1146.17     1146.11     26.37 o
  26   3  -6     1240.73     1038.94     16.57 o
  27   3  -6      635.93      648.42     18.17 o
  28   3  -6      941.01     1115.38     23.49 o
  29   3  -6     2996.19     2845.52     41.47 o
  30   3  -6      131.64      134.02     10.74 o
  31   3  -6      182.89      193.64     12.09 o
  32   3  -6      253.32      188.91     12.03 o
  33   3  -6       93.87       70.60     10.48 o
  34   3  -6      181.71      203.15     17.73 o
  35   3  -6      304.45      320.01     14.36 o
  36   3  -6      213.76      194.06     11.68 o
  37   3  -6       63.79       78.16      8.91 o
  38   3  -6      755.30      789.29     25.27 o
  39   3  -6      355.66      293.85     20.49 o
  40   3  -6       44.10       13.39     12.20 o
  41   3  -6       25.08       31.11     12.66 o
   0   4  -6     3463.11     3679.53     35.21 o
   1   4  -6     2222.74     1889.46     15.59 o
   2   4  -6    11838.11    12929.03     78.94 o
   3   4  -6     1957.07     2177.98     25.75 o
   4   4  -6     1878.13     2252.10     25.06 o
   5   4  -6     1214.33     1263.80     18.79 o
   6   4  -6     5159.21     6042.23     45.14 o
   7   4  -6     2972.99     2853.21     40.42 o
   8   4  -6     9917.90    10913.96    116.81 o
   9   4  -6     6042.20     5978.43     42.78 o
  10   4  -6     5361.94     5166.06     38.23 o
  11   4  -6     5161.06     4676.56     36.72 o
  12   4  -6     1363.44     1171.88     15.33 o
  13   4  -6     2085.27     2242.83     36.94 o
  14   4  -6      876.51      911.47     20.11 o
  15   4  -6      813.03      670.17     17.76 o
  16   4  -6      184.50      125.47     11.54 o
  17   4  -6     2483.83     2656.36     34.07 o
  18   4  -6     3726.56     3486.45     35.70 o
  19   4  -6      278.34      248.57     10.55 o
  20   4  -6     3359.11     3275.56     34.78 o
  21   4  -6     1701.40     1744.51     25.40 o
  22   4  -6      539.40      600.45     14.35 o
  23   4  -6     2988.54     2987.37     31.89 o
  24   4  -6     5961.02     5634.40     62.68 o
  25   4  -6      226.19      228.65     11.18 o
  26   4  -6     1112.61     1036.38     20.30 o
  27   4  -6       88.50       76.87      7.91 o
  28   4  -6      175.71      126.11     18.10 o
  29   4  -6      200.74      197.09     14.14 o
  30   4  -6      249.39      234.35     15.06 o
  31   4  -6      115.27      130.68     12.64 o
  32   4  -6      459.06      470.31     19.45 o
  33   4  -6       20.39       37.50     10.92 o
  34   4  -6      199.26      227.78     15.17 o
  35   4  -6      368.33      373.95     18.13 o
  36   4  -6      718.78      656.23     21.78 o
  37   4  -6      146.83      217.48     17.74 o
  38   4  -6     1031.33     1083.32     39.59 o
  39   4  -6      219.06      215.43     15.89 o
  40   4  -6       56.36       79.36     14.84 o
   0   5  -6     6801.92     7006.55     61.79 o
   1   5  -6     7363.93     7561.83     48.03 o
   2   5  -6      579.89      648.91     12.39 o
   3   5  -6      682.99      662.93      9.66 o
   4   5  -6     3394.38     2964.53     33.06 o
   5   5  -6      644.64      501.36     11.73 o
   6   5  -6     1485.06     1793.57     20.13 o
   7   5  -6     1688.48     1575.20     17.89 o
   8   5  -6       79.43       75.25      5.70 o
   9   5  -6      768.94      806.49     14.63 o
  10   5  -6      579.85      494.16     13.95 o
  11   5  -6      319.26      269.05      9.38 o
  12   5  -6     2157.63     1774.58     22.94 o
  13   5  -6     1722.25     1741.68     22.61 o
  14   5  -6     3274.51     3226.05     37.75 o
  15   5  -6     3845.97     3570.36     40.78 o
  16   5  -6     1253.45     1234.69     21.02 o
  17   5  -6     2262.03     2103.03     35.36 o
  18   5  -6      125.00      105.33      8.35 o
  19   5  -6      644.82      652.51     15.54 o
  20   5  -6     1836.19     1735.62     25.23 o
  21   5  -6      618.06      611.65     14.94 o
  22   5  -6       69.09       81.54      8.15 o
  23   5  -6      105.07      138.81      9.13 o
  24   5  -6      133.19      133.53      8.74 o
  25   5  -6      603.10      667.44     16.82 o
  26   5  -6       60.69       57.45     16.62 o
  27   5  -6      681.79      633.00     18.79 o
  28   5  -6      610.96      609.92     18.04 o
  29   5  -6      685.83      663.55     22.34 o
  30   5  -6      756.38      751.39     37.40 o
  31   5  -6      390.32      362.48     19.74 o
  32   5  -6       16.91       38.39     11.69 o
  33   5  -6      533.23      508.49     22.32 o
  34   5  -6      260.68      298.32     18.37 o
  35   5  -6      302.24      308.97     18.84 o
  36   5  -6      693.70      664.10     24.79 o
  37   5  -6      278.37      234.68     20.15 o
  38   5  -6      332.15      333.12     37.64 o
   0   6  -6      487.96      384.45     14.55 o
   1   6  -6      465.21      524.95     12.40 o
   2   6  -6     1544.84     1535.95     19.23 o
   3   6  -6      866.81      946.94     13.72 o
   4   6  -6      861.29      970.32     15.01 o
   5   6  -6     1418.79     1289.45     18.72 o
   6   6  -6      635.63      633.35     12.41 o
   7   6  -6     1471.97     1375.67     18.35 o
   8   6  -6      604.03      674.51     13.58 o
   9   6  -6     9902.43     9512.08     79.13 o
  10   6  -6        0.31       37.55      6.60 o
  11   6  -6     2419.36     2359.64     29.56 o
  12   6  -6     2203.28     2282.25     28.82 o
  13   6  -6     2828.57     2723.31     38.34 o
  14   6  -6      274.75      285.62     11.05 o
  15   6  -6      109.52      140.01     10.34 o
  16   6  -6     1557.64     1460.39     29.21 o
  17   6  -6     7244.05     6838.39     69.62 o
  18   6  -6     1301.37     1244.90     26.58 o
  19   6  -6      408.86      443.61     16.08 o
  20   6  -6     1510.20     1356.66     23.64 o
  21   6  -6      450.78      482.56     14.99 o
  22   6  -6      549.77      530.87     15.55 o
  23   6  -6      362.75      302.10     12.78 o
  24   6  -6      291.21      290.01     13.06 o
  25   6  -6      235.61      260.03     12.16 o
  26   6  -6      798.50      739.26     21.34 o
  27   6  -6      975.39      921.21     23.60 o
  28   6  -6      130.11      136.14     12.30 o
  29   6  -6        3.67       18.21      9.00 o
  30   6  -6       20.73       15.41      8.97 o
  31   6  -6      121.63      114.70     11.05 o
  32   6  -6     1023.87     1051.38     33.44 o
  33   6  -6      797.20      843.12     28.81 o
  34   6  -6       63.95       79.88     15.60 o
  35   6  -6      137.04      180.47     19.80 o
  36   6  -6      101.19      137.60     30.73 o
   0   7  -6      463.95      489.10     32.24 o
   1   7  -6      235.41      208.01     10.34 o
   2   7  -6     2461.63     2477.99     29.26 o
   3   7  -6     3392.38     3298.25     43.24 o
   4   7  -6      273.87      241.22     14.47 o
   5   7  -6      289.37      318.31     15.13 o
   6   7  -6      385.92      344.00     13.21 o
   7   7  -6      232.08      299.70     15.20 o
   8   7  -6      312.51      288.70     12.48 o
   9   7  -6      379.17      371.31     13.60 o
  10   7  -6      336.36      288.01     18.42 o
  11   7  -6      409.37      379.52     17.94 o
  12   7  -6     1768.23     1687.93     30.81 o
  13   7  -6     1479.32     1465.19     23.59 o
  14   7  -6     1229.59     1194.38     37.59 o
  15   7  -6     2050.81     1927.61     30.33 o
  16   7  -6     1241.31     1304.39     24.64 o
  17   7  -6     1013.15     1029.35     22.05 o
  18   7  -6       93.19      102.41     11.65 o
  19   7  -6      340.71      322.56     14.46 o
  20   7  -6       23.55       27.24      8.83 o
  21   7  -6      982.16      966.57     27.38 o
  22   7  -6      403.26      391.19     15.39 o
  23   7  -6      223.48      216.70     14.91 o
  24   7  -6      263.91      233.38     18.75 o
  25   7  -6       68.92       77.14      9.52 o
  26   7  -6      272.71      294.05     14.60 o
  27   7  -6      451.56      451.49     15.67 o
  28   7  -6      817.48      796.58     24.98 o
  29   7  -6      743.31      788.84     24.74 o
  30   7  -6       13.17        8.87     10.51 o
  31   7  -6      178.93      174.39     13.86 o
  32   7  -6      359.30      327.49     18.93 o
  33   7  -6      368.03      318.02     32.17 o
  34   7  -6     1154.04     1104.15     83.77 o
   0   8  -6     1762.85     1646.83     31.40 o
   1   8  -6       43.96       55.96      8.33 o
   2   8  -6       50.49       53.31      8.50 o
   3   8  -6       70.62       96.75      9.76 o
   4   8  -6      355.96      346.10     17.97 o
   5   8  -6       23.70       13.79      9.07 o
   6   8  -6      496.20      491.83     17.85 o
   7   8  -6      419.56      472.21     17.62 o
   8   8  -6      712.65      664.75     19.56 o
   9   8  -6       78.33      119.19     16.17 o
  10   8  -6     1647.49     1604.13     29.16 o
  11   8  -6      199.54      190.16     14.76 o
  12   8  -6      778.70      727.33     26.31 o
  13   8  -6      440.37      400.18     17.30 o
  14   8  -6      184.95      203.09     13.38 o
  15   8  -6     1069.72     1096.89     27.23 o
  16   8  -6      117.60      141.58     13.75 o
  17   8  -6      119.04      102.67     13.81 o
  18   8  -6      472.09      466.13     20.02 o
  19   8  -6      242.61      272.19     16.96 o
  20   8  -6     1351.98     1299.09     37.67 o
  21   8  -6      569.40      554.93     27.55 o
  22   8  -6      211.50      210.33     18.81 o
  23   8  -6        7.04       13.82      9.88 o
  24   8  -6      333.43      356.94     16.16 o
  25   8  -6      341.60      355.40     15.89 o
  26   8  -6       62.53       64.22     10.45 o
  27   8  -6      139.49      169.16     12.12 o
  28   8  -6      308.60      326.58     15.14 o
  29   8  -6       81.21       58.87     13.68 o
  30   8  -6        0.60       -7.53     12.97 o
   0   9  -6     1526.79     1422.12     76.24 o
   1   9  -6      263.94      223.59     18.23 o
   2   9  -6       24.77       31.46     10.37 o
   3   9  -6      247.97      212.02     14.69 o
   4   9  -6      254.99      239.48     14.51 o
   5   9  -6      299.60      346.31     20.15 o
   6   9  -6     1272.70     1205.95     26.89 o
   7   9  -6     1630.77     1628.58     37.04 o
   8   9  -6      251.88      263.65     23.54 o
   9   9  -6      649.48      655.19     25.24 o
  10   9  -6      237.57      243.87     15.28 o
  11   9  -6     1027.28     1014.37     24.85 o
  12   9  -6     1179.65     1173.87     35.17 o
  13   9  -6      305.46      285.99     27.63 o
  14   9  -6      499.89      458.39     24.24 o
  15   9  -6      187.85      235.45     22.54 o
  16   9  -6     1162.55     1117.31     33.85 o
  17   9  -6      522.56      542.81     25.92 o
  18   9  -6      199.78      255.41     25.86 o
  19   9  -6      286.76      226.20     17.94 o
  20   9  -6       13.54       17.33     12.40 o
  21   9  -6      169.33      192.97     16.84 o
  22   9  -6       36.24       48.11     17.51 o
  23   9  -6      294.52      300.27     18.29 o
  24   9  -6      129.40      127.87     19.09 o
  25   9  -6      158.24      177.12     24.62 o
  26   9  -6        4.08       15.03     17.01 o
   0  10  -6        8.18       20.84     28.32 o
   1  10  -6      958.72      971.39     52.00 o
   2  10  -6      451.84      483.50     30.07 o
   3  10  -6       24.49        5.45     15.64 o
   4  10  -6      739.68      739.22     41.91 o
   5  10  -6       38.12       86.58     15.90 o
   6  10  -6      366.56      417.54     20.63 o
   7  10  -6     1428.35     1447.83     33.12 o
   8  10  -6      241.81      284.81     17.18 o
   9  10  -6       59.96       79.78     14.44 o
  10  10  -6       72.12       56.64     12.49 o
  11  10  -6        0.81        6.49     11.29 o
  12  10  -6       64.47       86.01     13.19 o
  13  10  -6        0.78        4.36     14.60 o
  14  10  -6       50.25       57.70     15.47 o
  15  10  -6      146.78      138.02     29.59 o
  16  10  -6       27.28       19.32     14.12 o
  17  10  -6      230.26      202.59     23.16 o
  18  10  -6      253.74      293.15     31.65 o
  19  10  -6      203.38      183.30     27.00 o
  20  10  -6       35.48       48.47     21.85 o
   0  11  -6      623.41      606.12     57.79 o
   1  11  -6      274.91      224.85     37.22 o
   2  11  -6      134.92      132.50     28.50 o
   3  11  -6      240.57      266.74     26.32 o
   4  11  -6      178.15      161.73     23.97 o
   5  11  -6       23.16       64.73     20.76 o
   6  11  -6       96.09       75.44     18.80 o
   7  11  -6       87.44       54.47     22.36 o
   8  11  -6       95.52      109.00     19.64 o
   9  11  -6      873.01      885.24     30.52 o
  10  11  -6       56.75       83.01     23.85 o
   2   0  -5    11846.40    16378.76    183.55 o
   4   0  -5    62947.01    59286.04    468.51 o
   6   0  -5    30305.62    30070.98    340.85 o
   8   0  -5    24983.11    25145.42    284.90 o
  10   0  -5    11686.29    10550.13    139.68 o
  12   0  -5    52044.52    59702.07    689.04 o
  14   0  -5     9575.90    10268.94    100.05 o
  16   0  -5    11581.75    12462.43    123.85 o
  18   0  -5    16230.51    17460.58    166.07 o
  20   0  -5     3031.12     2605.11     41.00 o
  22   0  -5      596.88      544.23      9.69 o
  24   0  -5     1913.55     1807.64     22.47 o
  26   0  -5     1781.86     1885.30     28.40 o
  28   0  -5     2286.72     2826.32     48.95 o
  30   0  -5      155.55      145.18     16.55 o
  32   0  -5      293.76      243.73     21.11 o
  34   0  -5      592.38      638.60     60.24 o
  36   0  -5      145.02      116.12     19.36 o
  38   0  -5      188.56      161.70     22.62 o
  40   0  -5        7.92      -14.47     17.19 o
  42   0  -5      312.17      327.50     29.36 o
   1   1  -5     7257.60     8261.48     53.58 o
   2   1  -5    59942.50    64486.91    420.45 o
   3   1  -5      323.61      599.51      7.60 o
   4   1  -5     7826.28     8852.01     64.61 o
   5   1  -5     2404.49     2612.86     21.59 o
   6   1  -5    21070.06    23399.99    188.78 o
   7   1  -5     4626.01     4086.61     39.83 o
   8   1  -5     7037.60     6660.15     56.29 o
   9   1  -5     1656.28     1766.40     56.60 o
  10   1  -5     2567.09     2372.80     22.08 o
  11   1  -5      272.31      129.45      4.00 o
  12   1  -5      909.92      748.69      8.51 o
  13   1  -5     1645.12     1579.56     16.14 o
  14   1  -5     1640.04     1993.14     15.63 o
  15   1  -5      462.10      517.68      9.14 o
  16   1  -5     1326.39     1658.81     17.49 o
  17   1  -5      709.51      693.33     11.62 o
  18   1  -5     5504.26     5947.32     42.86 o
  19   1  -5      947.86     1170.00     13.92 o
  20   1  -5      410.15      486.55      8.99 o
  21   1  -5     2307.31     2159.17     19.36 o
  22   1  -5     1430.42     1465.22     21.66 o
  23   1  -5      710.53      748.88      9.30 o
  24   1  -5      954.81      837.57     15.67 o
  25   1  -5      387.87      298.85      8.55 o
  26   1  -5     1847.81     1865.60     23.43 o
  27   1  -5     1474.50     1550.86     25.40 o
  28   1  -5     1878.40     1687.44     25.63 o
  29   1  -5     1187.09     1213.48     38.22 o
  30   1  -5     1078.04     1007.52     20.34 o
  31   1  -5       41.46       46.54      7.88 o
  32   1  -5      925.34      826.25     26.37 o
  33   1  -5       84.37       83.24     13.16 o
  34   1  -5      299.20      272.88     12.00 o
  35   1  -5       46.54       38.12     12.60 o
  36   1  -5      275.42      318.85     17.79 o
  37   1  -5      196.16      181.43     15.27 o
  38   1  -5      732.21      877.53     27.99 o
  39   1  -5      264.39      406.04     21.27 o
  40   1  -5     1070.12     1161.18     32.56 o
  41   1  -5       65.98       86.96     18.47 o
  42   1  -5      300.95      327.59     21.00 o
  43   1  -5      244.92      248.21     23.54 o
   1   2  -5    30920.78    30536.43    179.78 o
   2   2  -5    39957.07    43993.26    241.58 o
   3   2  -5    10513.03    12376.97     75.14 o
   4   2  -5     8940.23     9212.27     57.26 o
   5   2  -5    17988.29    17450.36    109.20 o
   6   2  -5     3377.27     3247.37     24.61 o
   7   2  -5    10158.16    10458.57     69.43 o
   8   2  -5      727.40      459.08     10.45 o
   9   2  -5     6283.26     9165.26     78.02 o
  10   2  -5     1603.93     1653.90     42.15 o
  11   2  -5     3785.10     4297.04     37.99 o
  12   2  -5    10287.17    12343.32     88.37 o
  13   2  -5     5003.31     5390.54     39.63 o
  14   2  -5      664.23      380.72      6.46 o
  15   2  -5      314.65      246.91      5.22 o
  16   2  -5      909.51      971.79     14.64 o
  17   2  -5     2040.13     1930.15     18.45 o
  18   2  -5      916.34     1048.91     25.31 o
  19   2  -5       23.64       46.08      5.91 o
  20   2  -5     1097.46     1047.33     14.88 o
  21   2  -5      358.00      332.97      8.52 o
  22   2  -5      673.65      752.80     12.32 o
  23   2  -5     2337.41     2337.74     23.91 o
  24   2  -5     5226.56     5161.17     89.98 o
  25   2  -5      262.54      320.69      9.79 o
  26   2  -5      502.51      475.81     20.81 o
  27   2  -5     1047.40      946.84     19.44 o
  28   2  -5      833.94      826.86     18.03 o
  29   2  -5     1864.30     1881.03     29.45 o
  30   2  -5       79.83      114.79     11.73 o
  31   2  -5      621.50      629.55     15.35 o
  32   2  -5       61.45       62.11      9.02 o
  33   2  -5      398.02      386.79     15.53 o
  34   2  -5       32.79       37.00      8.74 o
  35   2  -5      274.37      293.91     18.85 o
  36   2  -5      159.92      208.93     13.63 o
  37   2  -5      118.80      158.54     18.94 o
  38   2  -5      421.51      395.10     16.01 o
  39   2  -5       58.51       52.00     12.61 o
  40   2  -5      580.50      585.10     32.50 o
  41   2  -5      334.94      333.48     22.51 o
  42   2  -5      184.08      164.07     19.09 o
   1   3  -5      533.42      645.75      8.85 o
   2   3  -5     1168.11     1107.19     10.63 o
   3   3  -5     3246.93     2910.47     21.09 o
   4   3  -5     3540.12     4177.70     31.23 o
   5   3  -5     8071.08     9564.55     70.53 o
   6   3  -5     1301.97     1307.30     16.67 o
   7   3  -5    12815.49    14115.55     97.74 o
   8   3  -5     6732.27     7699.05     49.85 o
   9   3  -5     3147.76     3537.98     26.70 o
  10   3  -5     1995.25     2182.71     19.36 o
  11   3  -5     1699.83     1877.34     20.03 o
  12   3  -5     6929.23     6116.76     50.66 o
  13   3  -5     3504.36     3733.27     31.77 o
  14   3  -5       74.56       89.16      4.84 o
  15   3  -5      362.76      276.26      6.85 o
  16   3  -5     3524.03     3407.89     32.54 o
  17   3  -5      752.83      811.26     16.13 o
  18   3  -5     6176.54     6228.07     55.24 o
  19   3  -5     2355.01     2403.81     44.30 o
  20   3  -5     1965.45     2017.35     21.09 o
  21   3  -5      415.97      333.94     10.17 o
  22   3  -5     1985.63     1904.95     27.28 o
  23   3  -5     1670.50     1536.06     30.05 o
  24   3  -5     2027.37     1978.26     32.49 o
  25   3  -5      943.96      929.45     21.46 o
  26   3  -5      519.19      464.87     15.32 o
  27   3  -5      167.23      214.32     11.69 o
  28   3  -5     1806.72     1835.35     30.58 o
  29   3  -5      172.95      161.10     10.93 o
  30   3  -5      292.21      315.15     13.88 o
  31   3  -5       66.02       60.22     14.86 o
  32   3  -5     1093.53     1036.49     24.42 o
  33   3  -5      483.82      526.97     19.79 o
  34   3  -5      782.06      811.90     21.16 o
  35   3  -5      223.77      152.90     10.51 o
  36   3  -5      404.02      385.40     14.67 o
  37   3  -5      540.00      527.53     20.93 o
  38   3  -5      527.50      527.80     20.99 o
  39   3  -5       87.18      100.58     18.72 o
  40   3  -5      126.79       94.51     12.91 o
  41   3  -5       44.27       57.53     12.28 o
   1   4  -5     4359.04     3987.90     27.44 o
   2   4  -5     7709.16     7746.67     49.26 o
   3   4  -5    10611.43    11277.72     78.90 o
   4   4  -5     8647.90     8248.89     67.57 o
   5   4  -5    14649.92    16812.87    115.73 o
   6   4  -5      415.27      436.24     13.06 o
   7   4  -5     9807.58    11184.93     71.43 o
   8   4  -5     2862.16     2894.25     23.95 o
   9   4  -5     2784.55     2023.87     19.65 o
  10   4  -5      715.31      669.23     10.18 o
  11   4  -5     2526.49     2176.00     20.87 o
  12   4  -5      203.86      233.84      9.90 o
  13   4  -5     2560.79     2588.21     31.54 o
  14   4  -5     2828.64     2582.06     35.95 o
  15   4  -5      477.71      583.99     17.05 o
  16   4  -5     2234.11     2444.13     32.47 o
  17   4  -5     3305.03     3294.09     71.93 o
  18   4  -5     1354.84     1487.62     19.09 o
  19   4  -5      335.35      307.93     15.29 o
  20   4  -5     1762.67     1608.59     20.93 o
  21   4  -5     1982.84     1878.29     26.12 o
  22   4  -5      867.28      789.92     13.41 o
  23   4  -5     1876.84     1746.58     27.09 o
  24   4  -5      922.78      901.74     24.70 o
  25   4  -5     1239.35     1142.47     19.04 o
  26   4  -5      224.47      224.73      9.36 o
  27   4  -5      565.06      581.09     24.66 o
  28   4  -5     2733.06     2631.71     43.93 o
  29   4  -5      233.05      240.39     17.47 o
  30   4  -5      837.60      766.11     22.52 o
  31   4  -5      222.65      272.73     15.45 o
  32   4  -5      347.88      334.12     20.11 o
  33   4  -5      289.14      284.79     16.02 o
  34   4  -5      378.95      405.91     18.00 o
  35   4  -5     1409.28     1421.87     33.41 o
  36   4  -5      124.74      153.60     13.27 o
  37   4  -5      364.35      402.71     17.04 o
  38   4  -5      517.07      550.35     19.56 o
  39   4  -5      242.95      293.99     25.23 o
  40   4  -5      312.03      376.93     22.92 o
   1   5  -5     1593.43     1497.60     14.34 o
   2   5  -5     1724.72     1715.28     16.22 o
   3   5  -5     1193.20     1587.98     15.27 o
   4   5  -5      510.30      599.53     14.03 o
   5   5  -5      443.68      409.57     15.95 o
   6   5  -5      575.30      493.67     20.82 o
   7   5  -5    15022.04    14390.78    129.22 o
   8   5  -5     8077.37     7724.79     56.61 o
   9   5  -5     2353.73     2779.61     25.32 o
  10   5  -5      906.41      989.88     14.14 o
  11   5  -5      343.71      402.64     11.05 o
  12   5  -5      186.83      172.45      8.49 o
  13   5  -5      214.03      232.18      9.56 o
  14   5  -5      266.56      234.53     13.29 o
  15   5  -5     1975.16     1881.46     26.54 o
  16   5  -5     1244.10     1241.46     26.89 o
  17   5  -5     2477.13     2273.34     37.27 o
  18   5  -5      109.25      117.04      8.57 o
  19   5  -5      722.26      790.86     22.10 o
  20   5  -5     2456.84     2316.74     31.20 o
  21   5  -5      388.92      422.33     12.73 o
  22   5  -5      644.42      578.65     20.30 o
  23   5  -5      204.20      217.26     10.26 o
  24   5  -5      490.14      494.01     18.39 o
  25   5  -5      185.57      201.89     16.40 o
  26   5  -5      451.30      412.74     15.67 o
  27   5  -5      405.46      392.42     15.23 o
  28   5  -5      423.63      461.88     22.33 o
  29   5  -5      834.32      939.43     26.92 o
  30   5  -5      244.07      262.18     17.35 o
  31   5  -5      364.88      389.56     19.99 o
  32   5  -5      582.72      584.85     23.19 o
  33   5  -5      179.29      217.21     16.29 o
  34   5  -5      418.47      409.39     25.19 o
  35   5  -5      534.95      499.60     22.68 o
  36   5  -5      263.97      302.69     18.41 o
  37   5  -5       36.35       49.94     12.29 o
  38   5  -5      188.91      247.36     22.68 o
  39   5  -5       10.62      -23.25     23.25 o
   1   6  -5      442.09      446.45     10.59 o
   2   6  -5     2813.36     2969.30     27.97 o
   3   6  -5     1206.00     1383.01     19.14 o
   4   6  -5      654.00      573.03     11.33 o
   5   6  -5      822.58      948.68     16.03 o
   6   6  -5     3307.97     3090.05     31.86 o
   7   6  -5       41.11       48.54      6.07 o
   8   6  -5      195.95      169.64      8.51 o
   9   6  -5      353.44      382.19     11.41 o
  10   6  -5     2409.74     2164.43     25.52 o
  11   6  -5      682.93      557.98     14.59 o
  12   6  -5     1746.55     1717.53     36.78 o
  13   6  -5     4670.71     4500.10     46.78 o
  14   6  -5     3155.41     3030.11     35.58 o
  15   6  -5     1682.46     1740.96     27.24 o
  16   6  -5       65.27       57.18     10.46 o
  17   6  -5      242.32      282.72     12.90 o
  18   6  -5     1080.22     1067.89     25.16 o
  19   6  -5     1114.05     1058.38     26.61 o
  20   6  -5     1067.07      982.63     19.87 o
  21   6  -5      207.14      219.94     12.27 o
  22   6  -5      149.39      147.02     12.52 o
  23   6  -5     2710.68     2691.61     42.62 o
  24   6  -5      446.55      499.91     15.46 o
  25   6  -5       90.94       78.83      8.45 o
  26   6  -5       27.01       52.28      7.43 o
  27   6  -5      394.83      425.82     17.63 o
  28   6  -5      110.70      108.08     11.54 o
  29   6  -5      323.74      333.47     15.60 o
  30   6  -5      157.01      181.25     12.24 o
  31   6  -5      105.66      136.35     15.56 o
  32   6  -5        0.48        1.72     11.62 o
  33   6  -5      218.18      272.61     19.30 o
  34   6  -5       54.58       37.29     13.19 o
  35   6  -5       32.36       66.25     16.09 o
  36   6  -5       15.67       -3.28     22.08 o
   1   7  -5      108.80      133.54      9.37 o
   2   7  -5      275.09      330.04     15.05 o
   3   7  -5     3037.04     2926.81     34.11 o
   4   7  -5      479.42      435.98     13.57 o
   5   7  -5      416.02      444.65     22.48 o
   6   7  -5     1340.36     1150.75     20.81 o
   7   7  -5      538.11      525.76     16.35 o
   8   7  -5      178.01      144.05     13.51 o
   9   7  -5      395.60      402.82     21.76 o
  10   7  -5      921.73      869.85     22.10 o
  11   7  -5      200.66      203.32     10.93 o
  12   7  -5     3209.25     3223.78     49.16 o
  13   7  -5     3296.60     3055.62     36.56 o
  14   7  -5       98.78      117.14     10.33 o
  15   7  -5     1615.08     1548.82     30.58 o
  16   7  -5       76.11       77.50     10.01 o
  17   7  -5      162.35      211.69     12.42 o
  18   7  -5       44.20       37.34      8.84 o
  19   7  -5      924.37      873.08     20.17 o
  20   7  -5      125.22      145.92     11.20 o
  21   7  -5     1074.48     1024.89     21.86 o
  22   7  -5       34.36       53.66      8.98 o
  23   7  -5     1187.37     1167.18     27.77 o
  24   7  -5      160.66      204.09     12.29 o
  25   7  -5      127.81      132.65     10.84 o
  26   7  -5       92.92       90.59      9.57 o
  27   7  -5       42.80       50.68      8.38 o
  28   7  -5      313.98      271.82     16.68 o
  29   7  -5      616.94      636.65     22.23 o
  30   7  -5      243.80      217.33     15.10 o
  31   7  -5      521.44      503.57     19.26 o
  32   7  -5      395.21      436.28     30.99 o
  33   7  -5      185.61      146.24     24.83 o
  34   7  -5      184.96      183.10     35.51 o
   1   8  -5     1384.96     1375.60     25.63 o
   2   8  -5      189.73      221.38     11.59 o
   3   8  -5      456.01      346.04     13.73 o
   4   8  -5      557.03      536.47     17.10 o
   5   8  -5      755.85      702.76     19.59 o
   6   8  -5      333.93      346.54     25.22 o
   7   8  -5      302.28      270.06     14.37 o
   8   8  -5      999.30     1075.61     23.97 o
   9   8  -5      431.65      457.34     17.47 o
  10   8  -5      490.26      424.80     26.44 o
  11   8  -5      540.80      506.04     19.93 o
  12   8  -5      180.83      190.30     13.98 o
  13   8  -5        3.66       14.47      9.87 o
  14   8  -5      104.46      127.47     11.78 o
  15   8  -5      412.72      406.84     19.39 o
  16   8  -5      211.22      191.54     15.05 o
  17   8  -5       31.55       41.75     11.21 o
  18   8  -5      326.20      317.79     18.14 o
  19   8  -5      276.01      251.67     16.16 o
  20   8  -5      598.27      628.85     20.72 o
  21   8  -5      301.42      278.67     17.99 o
  22   8  -5      680.98      664.31     23.85 o
  23   8  -5      286.17      301.83     15.19 o
  24   8  -5       92.58      107.94     11.74 o
  25   8  -5      378.86      444.45     17.08 o
  26   8  -5       31.49       28.83      9.62 o
  27   8  -5      306.74      300.76     14.28 o
  28   8  -5       40.32       55.85      9.13 o
  29   8  -5      151.63      184.22     16.38 o
  30   8  -5      633.86      743.94     36.99 o
   1   9  -5      842.41      811.10     26.41 o
   2   9  -5      366.70      392.19     21.54 o
   3   9  -5      649.82      657.03     20.26 o
   4   9  -5      463.76      512.06     18.93 o
   5   9  -5     1340.09     1274.96     41.85 o
   6   9  -5       31.71       13.74     12.54 o
   7   9  -5      198.61      209.08     14.52 o
   8   9  -5      854.03      836.91     22.71 o
   9   9  -5      486.68      475.28     19.14 o
  10   9  -5       13.92       18.85     13.14 o
  11   9  -5      684.43      693.76     22.03 o
  12   9  -5       41.33       80.08     15.01 o
  13   9  -5      321.88      268.59     16.97 o
  14   9  -5      267.62      288.00     20.89 o
  15   9  -5      508.21      501.21     25.17 o
  16   9  -5       76.75      107.06     17.13 o
  17   9  -5      424.22      386.13     22.84 o
  18   9  -5      570.43      593.71     30.46 o
  19   9  -5       45.86       61.89     13.47 o
  20   9  -5      176.86      149.56     15.97 o
  21   9  -5       80.13       79.98     13.89 o
  22   9  -5      519.77      495.64     33.94 o
  23   9  -5       37.07       38.66     14.31 o
  24   9  -5      135.73      134.30     19.54 o
  25   9  -5       41.73       51.29     17.01 o
  26   9  -5      139.82      137.98     22.44 o
   1  10  -5      320.65      275.00     25.29 o
   2  10  -5      107.88       93.78     19.77 o
   3  10  -5      990.77      963.01     58.85 o
   4  10  -5      598.93      564.44     41.84 o
   5  10  -5      281.46      328.63     18.49 o
   6  10  -5      280.67      234.80     20.44 o
   7  10  -5      364.46      375.35     20.25 o
   8  10  -5      733.20      683.67     29.56 o
   9  10  -5      265.35      316.45     17.76 o
  10  10  -5       30.70       42.95     12.36 o
  11  10  -5       54.17       45.79     12.49 o
  12  10  -5      164.48      165.43     14.59 o
  13  10  -5      777.27      738.46     40.91 o
  14  10  -5       31.18       27.77     14.73 o
  15  10  -5       22.79        7.94     13.78 o
  16  10  -5      128.85      169.67     18.74 o
  17  10  -5      101.13      106.07     20.03 o
  18  10  -5      542.47      482.38     30.66 o
  19  10  -5      207.57      266.25     30.49 o
  20  10  -5       17.79        5.69     20.30 o
   1  11  -5      502.44      465.36     68.33 o
   2  11  -5      598.41      513.11     37.94 o
   3  11  -5       79.53       74.35     20.89 o
   4  11  -5       82.77       63.43     20.65 o
   5  11  -5       93.48      100.65     27.32 o
   6  11  -5      568.84      561.99     30.46 o
   7  11  -5      174.69      174.48     21.03 o
   8  11  -5      528.14      556.82     29.66 o
   9  11  -5       99.91      115.26     17.78 o
  10  11  -5       77.42       57.94     15.30 o
   0   0  -4   215757.61   220664.94   3476.36 o
   2   0  -4    12927.14    13945.79    157.55 o
   4   0  -4     6280.08     7237.67     67.93 o
   6   0  -4    29549.35    27513.23    309.81 o
   8   0  -4    22790.57    28159.15    362.71 o
  10   0  -4     3657.06     4685.20     64.09 o
  12   0  -4     4645.69     4673.23     83.65 o
  14   0  -4     5268.08     4929.36     45.97 o
  16   0  -4     6749.24     7292.49     71.97 o
  18   0  -4    16176.00    17331.16    204.21 o
  20   0  -4      362.59      424.82      7.89 o
  22   0  -4     1864.66     1660.20     23.02 o
  24   0  -4     2745.13     3032.89     35.54 o
  26   0  -4     7617.95     7202.95     83.61 o
  28   0  -4     2695.14     2834.09     64.99 o
  30   0  -4      281.14      306.25     63.62 o
  32   0  -4      530.05      646.74     29.15 o
  34   0  -4     1461.12     1473.18     94.24 o
  36   0  -4       51.62       73.08     16.62 o
  38   0  -4      289.11      323.08     57.52 o
  40   0  -4       38.18      103.11     20.68 o
  42   0  -4      793.95      681.01     51.40 o
   0   1  -4     9295.25    10751.00    111.32 o
   1   1  -4      266.75      157.49      3.70 o
   2   1  -4    53207.87    55104.85    331.84 o
   3   1  -4    15194.35    17075.28    108.26 o
   4   1  -4      197.12      310.00      4.75 o
   5   1  -4     6902.86     7858.35     55.66 o
   6   1  -4     9362.03    10403.22     81.30 o
   7   1  -4    16329.68    13641.59    105.29 o
   8   1  -4     6120.33     6797.29     57.84 o
   9   1  -4       61.12      192.97      4.48 o
  10   1  -4    15419.20    17494.21    142.57 o
  11   1  -4      477.37      354.44      8.45 o
  12   1  -4     1437.60     2060.15     18.42 o
  13   1  -4     3826.07     4199.68     31.74 o
  14   1  -4     4054.99     4876.23     70.52 o
  15   1  -4     2136.41     2751.53     27.67 o
  16   1  -4     1448.47     1518.59     16.06 o
  17   1  -4    16716.36    15818.95    125.31 o
  18   1  -4    13042.69    14640.80    117.79 o
  19   1  -4      363.79      480.71      9.51 o
  20   1  -4     3213.77     3746.02     43.37 o
  21   1  -4     1816.97     1821.82     22.79 o
  22   1  -4     2100.13     2095.32     41.75 o
  23   1  -4     1575.68     1550.27     19.81 o
  24   1  -4     1236.58     1290.51     17.62 o
  25   1  -4     2034.90     2138.89     26.19 o
  26   1  -4     4490.43     4448.78     44.47 o
  27   1  -4     1949.91     1844.28     45.54 o
  28   1  -4     9760.02    10030.26    125.78 o
  29   1  -4      270.39      330.39     25.19 o
  30   1  -4      227.73      217.42     15.98 o
  31   1  -4      675.49      728.63     21.48 o
  32   1  -4      664.54      591.65     20.48 o
  33   1  -4      495.27      501.18     25.91 o
  34   1  -4      353.68      397.94     28.84 o
  35   1  -4      620.40      670.85     29.16 o
  36   1  -4       30.50       30.55     10.29 o
  37   1  -4     1118.36     1151.42     29.76 o
  38   1  -4       19.79       31.70     11.83 o
  39   1  -4      212.33      197.42     27.91 o
  40   1  -4      694.49      683.82     29.17 o
  41   1  -4       58.22       90.07     26.31 o
  42   1  -4      230.51      257.92     28.81 o
  43   1  -4      170.34      332.50     40.66 o
   0   2  -4    21290.99    22373.65    194.24 o
   1   2  -4    17909.46    20942.66    168.28 o
   2   2  -4      255.00      332.87     17.61 o
   3   2  -4      302.31      586.93     13.46 o
   4   2  -4      586.27      828.84     13.93 o
   5   2  -4    19424.62    23353.60    146.47 o
   6   2  -4     1229.53     1839.36     16.79 o
   7   2  -4      992.86      953.22     15.98 o
   8   2  -4    10829.72    11340.58     80.66 o
   9   2  -4     4193.48     3856.93     57.99 o
  10   2  -4     2589.07     2925.00     45.17 o
  11   2  -4    22798.62    23773.04    165.11 o
  12   2  -4     3141.98     3624.42     43.45 o
  13   2  -4     3207.50     4610.70     31.89 o
  14   2  -4      136.73      152.32      4.26 o
  15   2  -4      619.01      801.19     11.32 o
  16   2  -4     1260.41     1304.20     13.95 o
  17   2  -4      142.21      219.03     10.99 o
  18   2  -4     1568.96     1500.00     20.49 o
  19   2  -4     4477.99     4412.07     54.24 o
  20   2  -4     3152.34     3279.25     55.67 o
  21   2  -4      522.69      390.40     21.47 o
  22   2  -4      962.63      983.63     27.61 o
  23   2  -4      968.70     1039.76     35.44 o
  24   2  -4     4036.19     3565.67     51.23 o
  25   2  -4     4216.53     4127.05     58.07 o
  26   2  -4     2926.87     3044.60     62.07 o
  27   2  -4     1505.91     1548.33     39.82 o
  28   2  -4     1173.34     1194.37     29.93 o
  29   2  -4      819.01      766.11     25.50 o
  30   2  -4       19.80       33.75      8.95 o
  31   2  -4     1647.43     1750.98     29.83 o
  32   2  -4      156.28      142.65      9.16 o
  33   2  -4        0.94        5.06      9.94 o
  34   2  -4      299.37      312.87     19.14 o
  35   2  -4        6.51        6.45     12.07 o
  36   2  -4      248.78      260.58     13.25 o
  37   2  -4      354.34      311.13     21.91 o
  38   2  -4      339.21      345.64     14.30 o
  39   2  -4      199.42      280.01     37.97 o
  40   2  -4       38.00       48.90     11.63 o
  41   2  -4      748.81      677.77     25.09 o
  42   2  -4       52.18       64.63     25.14 o
   0   3  -4    17542.73    21662.66    190.14 o
   1   3  -4     4281.11     4428.01     37.62 o
   2   3  -4    15044.17    17023.43    106.49 o
   3   3  -4     2731.61     2847.75     26.92 o
   4   3  -4     3691.21     2547.81     22.77 o
   5   3  -4     4450.19     5318.48     46.71 o
   6   3  -4      391.10      410.27     13.91 o
   7   3  -4     4167.69     4565.81     32.38 o
   8   3  -4     2728.35     2825.05     36.47 o
   9   3  -4     3628.01     3809.96     37.74 o
  10   3  -4     7824.98     7922.95     57.61 o
  11   3  -4      203.94      277.79      9.14 o
  12   3  -4      199.67      395.62      9.79 o
  13   3  -4     3471.08     3992.92     33.27 o
  14   3  -4     7683.20     7437.62     54.19 o
  15   3  -4      416.66      441.47      9.36 o
  16   3  -4      476.96      298.16      7.14 o
  17   3  -4     4294.99     4160.22     36.56 o
  18   3  -4     1218.74     1384.46     19.68 o
  19   3  -4     1312.20     1379.52     17.63 o
  20   3  -4     2817.68     3200.81     39.73 o
  21   3  -4      308.76      335.64      9.41 o
  22   3  -4      160.13      149.85      9.81 o
  23   3  -4      361.25      363.10      8.63 o
  24   3  -4     3130.67     2768.58     33.87 o
  25   3  -4     1505.05     1658.79     52.25 o
  26   3  -4      163.03      175.31     10.35 o
  27   3  -4      547.62      578.20     16.25 o
  28   3  -4      110.76      122.05      9.49 o
  29   3  -4      258.99      270.42     13.24 o
  30   3  -4      711.32      676.15     18.35 o
  31   3  -4      244.82      247.70     12.27 o
  32   3  -4      231.01      211.69     11.51 o
  33   3  -4      497.14      507.76     15.78 o
  34   3  -4      483.79      480.05     15.12 o
  35   3  -4      350.28      342.07     20.17 o
  36   3  -4      131.32      151.35      9.98 o
  37   3  -4      385.48      393.18     18.30 o
  38   3  -4      741.23      756.46     30.00 o
  39   3  -4       90.53       56.30     10.83 o
  40   3  -4       12.02        8.84      9.71 o
  41   3  -4      157.33      174.81     14.50 o
  42   3  -4       35.50       45.70     13.73 o
   0   4  -4     5970.89     6135.05     54.80 o
   1   4  -4     3386.04     2688.17     19.90 o
   2   4  -4     4165.82     4066.31     28.63 o
   3   4  -4     1556.18     1693.29     15.00 o
   4   4  -4     1503.61     1325.89     14.24 o
   5   4  -4     8667.44     8757.99     61.44 o
   6   4  -4     4760.85     4319.29     31.79 o
   7   4  -4     1247.32     1732.95     17.52 o
   8   4  -4     3741.84     4133.78     31.44 o
   9   4  -4     4899.46     6049.85     65.45 o
  10   4  -4     2893.05     2892.55     23.68 o
  11   4  -4     1798.30     1565.11     28.05 o
  12   4  -4     1488.80     1772.08     20.17 o
  13   4  -4       48.95      103.04      7.00 o
  14   4  -4      398.39      368.34     12.81 o
  15   4  -4     3103.34     3105.22     38.09 o
  16   4  -4      715.52      652.24     13.95 o
  17   4  -4     1629.46     1456.45     34.35 o
  18   4  -4      590.25      595.60     11.58 o
  19   4  -4      311.96      301.08     13.78 o
  20   4  -4      123.80      151.28      6.79 o
  21   4  -4     7120.41     6617.33     56.38 o
  22   4  -4     3277.09     3155.48     33.00 o
  23   4  -4     3080.92     3367.38     59.31 o
  24   4  -4      873.65      947.99     28.44 o
  25   4  -4       34.38       55.38      6.49 o
  26   4  -4     1275.49     1178.16     19.16 o
  27   4  -4      427.79      442.27     24.67 o
  28   4  -4      344.25      309.92     15.68 o
  29   4  -4      699.57      649.48     20.32 o
  30   4  -4        5.04        3.65      8.67 o
  31   4  -4      283.71      317.72     16.07 o
  32   4  -4       39.36       63.18     11.23 o
  33   4  -4      477.17      531.66     19.26 o
  34   4  -4      260.41      297.06     15.89 o
  35   4  -4      100.10      133.86     12.62 o
  36   4  -4       11.37       25.59      9.44 o
  37   4  -4       15.98       54.19     27.64 o
  38   4  -4      100.49      141.43     12.43 o
  39   4  -4     1261.41     1190.80     27.51 o
  40   4  -4      435.94      411.24     23.32 o
   0   5  -4      457.01      538.91     23.58 o
   1   5  -4      318.56      258.93      7.72 o
   2   5  -4     4602.89     4712.18     32.70 o
   3   5  -4      508.10      528.91      8.62 o
   4   5  -4     1012.93      789.16     16.65 o
   5   5  -4     3404.47     2780.28     27.27 o
   6   5  -4     5736.47     5555.41     43.43 o
   7   5  -4      721.93      527.90     18.49 o
   8   5  -4     1935.37     2471.31     52.58 o
   9   5  -4     6057.60     6785.80     50.92 o
  10   5  -4     1382.07     1843.40     29.37 o
  11   5  -4     3387.61     3336.51     38.06 o
  12   5  -4     4892.89     4790.24     53.78 o
  13   5  -4      684.78      666.67     22.46 o
  14   5  -4     4075.59     3904.63     51.44 o
  15   5  -4      293.52      363.07     35.79 o
  16   5  -4     1463.10     1384.09     39.92 o
  17   5  -4     7009.79     6862.09     80.91 o
  18   5  -4       10.78       29.00      6.74 o
  19   5  -4     1653.13     1609.27     23.95 o
  20   5  -4     2847.70     2520.00     41.53 o
  21   5  -4      944.09      948.01     23.02 o
  22   5  -4      848.25      757.36     16.60 o
  23   5  -4      410.12      436.22     15.81 o
  24   5  -4      104.72      132.79     10.08 o
  25   5  -4      366.97      347.21     18.63 o
  26   5  -4      192.72      232.75     12.78 o
  27   5  -4      254.98      254.84     12.78 o
  28   5  -4      643.70      616.24     18.88 o
  29   5  -4      809.92      709.85     28.93 o
  30   5  -4      854.71      813.11     26.83 o
  31   5  -4       60.28       54.81     12.48 o
[truncated: 551,646 more chars]
